# Supplementary material for: (4′-Ferrocenyl-2,2′:6′,2′′-terpyridine-κ3 N 1,N 1′,N 1′′)(1,10-phenanthroline-κ2 N,N′)zinc(II) bis­(perchlorate) acetonitrile monosolvate
Source: Acta Crystallogr Sect E Struct Rep Online. 2009 Jun 27;65(Pt 7):m830. doi: 10.1107/S1600536809023939 (PMC2969299; doi:10.1107/S1600536809023939)
Supplement: Supplementary file 2 [file e-65-0m830-Isup2.hkl]

# 
# h,k,l, Fc-squared, Fo-squared, sigma(Fo-squared) and status flag 
# 
data_I
_shelx_title ' com in P2(1)/c' 
_shelx_refln_list_code          4 
_shelx_F_calc_maximum      400.28 
_exptl_crystal_F_000      1840.00 
_reflns_d_resolution_high  0.8107 
 
loop_ 
 _symmetry_equiv_pos_as_xyz 
 'x, y, z' 
 '-x, y+1/2, -z+1/2' 
 '-x, -y, -z' 
 'x, -y-1/2, z-1/2' 
 
_cell_length_a    13.5426 
_cell_length_b    12.0901 
_cell_length_c    23.1588 
_cell_angle_alpha  90.000 
_cell_angle_beta   97.739 
_cell_angle_gamma  90.000 
 
_shelx_F_squared_multiplier     1.000 
 
loop_ 
 _refln_index_h 
 _refln_index_k 
 _refln_index_l 
 _refln_F_squared_calc 
 _refln_F_squared_meas 
 _refln_F_squared_sigma 
 _refln_observed_status 
   2   0   0    11638.08    13091.14    296.26 o 
   3   0   0    64902.89    69141.93   1001.46 o 
   4   0   0      365.55      437.65     51.98 o 
   5   0   0     5466.26     4273.66    109.73 o 
   6   0   0     4144.32     5036.42    130.33 o 
   7   0   0     6578.18     6355.03    158.95 o 
   8   0   0     7305.07     6074.91    162.10 o 
   9   0   0     2072.99     1814.15    231.11 o 
  10   0   0     3830.97     4044.03    141.46 o 
  11   0   0      121.74      117.87     34.66 o 
  12   0   0      929.70     1081.43     83.48 o 
  13   0   0      789.01      899.24     81.46 o 
  14   0   0     2073.24     2155.57    117.33 o 
   2   1   0    39294.16    46567.60    678.95 o 
   3   1   0     7762.97     8008.69    121.04 o 
   4   1   0    30134.32    33419.76    364.64 o 
   5   1   0     4181.13     4444.19     82.25 o 
   6   1   0    17595.12    18099.03    229.52 o 
   7   1   0      162.55      201.01     23.62 o 
   8   1   0     4575.17     4751.04     99.34 o 
   9   1   0       81.89       84.56     21.30 o 
  10   1   0      153.20      122.19     24.71 o 
  11   1   0     1261.26     1212.86     59.19 o 
  12   1   0       10.72       22.22     20.70 o 
  13   1   0       46.58       67.15     23.54 o 
  14   1   0      478.83      417.96     51.46 o 
  15   1   0       86.32       61.91     35.56 o 
   0   2   0     1133.75     1198.81     27.89 o 
   1   2   0    20200.43    21821.33    208.49 o 
   2   2   0    17173.19    20290.33    257.78 o 
   3   2   0       35.43       83.57     13.66 o 
   4   2   0      543.81      556.31     28.98 o 
   5   2   0       13.56        6.21     12.27 o 
   6   2   0     2658.42     2598.11     72.62 o 
   7   2   0       62.69       61.16     16.57 o 
   8   2   0      301.52      322.09     30.01 o 
   9   2   0      639.97      799.62     45.31 o 
  10   2   0     1877.88     1725.72     63.44 o 
  11   2   0      603.03      727.51     61.31 o 
  12   2   0      106.84       51.26     22.95 o 
  13   2   0        1.30      -39.53     26.36 o 
  14   2   0       31.23       50.68     38.24 o 
  15   2   0       62.02      114.95     44.02 o 
  16   2   0       71.77      111.99     86.50 o 
   1   3   0     9054.83    10877.90    106.87 o 
   2   3   0     1073.07     1073.02     33.85 o 
   3   3   0    10359.36    10889.42    160.80 o 
   4   3   0     3459.86     3896.27     81.15 o 
   5   3   0     1384.60     1136.33     43.67 o 
   6   3   0       96.95       71.84     22.09 o 
   7   3   0     1073.32     1043.65     63.19 o 
   8   3   0       41.04       57.73     19.72 o 
   9   3   0     1561.20     1538.76     65.83 o 
  10   3   0       23.18       43.35     22.13 o 
  11   3   0     1527.72     1528.89     77.24 o 
  12   3   0      358.02      302.89     42.09 o 
  13   3   0      117.71      136.03     43.80 o 
  14   3   0        0.50        7.77     32.54 o 
  15   3   0       79.09       50.91     56.62 o 
  16   3   0       14.04       31.18     41.69 o 
   0   4   0     1461.74     1671.76     45.64 o 
   1   4   0       24.28       17.70      7.94 o 
   2   4   0     1985.45     1927.19     46.50 o 
   3   4   0     1339.91     1523.96     46.33 o 
   4   4   0      402.10      277.17     24.11 o 
   5   4   0        0.77       14.03     12.45 o 
   6   4   0        3.65        2.73     14.43 o 
   7   4   0      123.13      132.31     23.59 o 
   8   4   0       29.82       12.38     18.24 o 
   9   4   0      133.30       58.89     23.20 o 
  10   4   0      312.35      342.26     43.07 o 
  11   4   0      298.81      179.20     35.82 o 
  12   4   0       54.72       42.10     32.55 o 
  13   4   0        0.20      -18.05     42.32 o 
  14   4   0        1.49        3.02     35.92 o 
  15   4   0       13.66      -32.41     31.40 o 
   1   5   0      391.92      400.35     18.57 o 
   2   5   0     2573.33     2929.95     48.72 o 
   3   5   0     4984.38     4563.71    146.42 o 
   4   5   0     3273.21     4022.20     90.94 o 
   5   5   0      902.37      956.09     45.00 o 
   6   5   0     1770.13     1789.89     62.21 o 
   7   5   0       79.74       57.12     18.85 o 
   8   5   0      107.32      150.04     42.12 o 
   9   5   0      178.90      192.97     68.13 o 
  10   5   0      880.99      890.12     86.32 o 
  11   5   0        1.66       58.16     26.37 o 
  12   5   0      335.24      255.46     54.86 o 
  13   5   0      122.69       98.57     44.07 o 
  14   5   0       10.51       26.57     34.41 o 
  15   5   0       17.38       24.55     69.24 o 
   0   6   0     1516.39     1941.13     57.99 o 
   1   6   0     1059.15      929.35     28.66 o 
   2   6   0    11571.34    12421.81    137.59 o 
   3   6   0      189.24      219.42     20.52 o 
   4   6   0      402.18      338.49     41.72 o 
   5   6   0       12.55       33.63     16.15 o 
   6   6   0     2392.84     2846.78     83.20 o 
   7   6   0     2996.19     3574.41    136.20 o 
   8   6   0      255.18      227.93     47.38 o 
   9   6   0       86.23       45.81     35.25 o 
  10   6   0      334.31      484.97     78.89 o 
  11   6   0      335.65      309.05     60.33 o 
  12   6   0      609.20      730.88     87.39 o 
  13   6   0      227.89      149.63     47.49 o 
  14   6   0       13.15       24.33     38.24 o 
  15   6   0       38.39       51.23     40.66 o 
   1   7   0     1609.88     1506.77     46.81 o 
   2   7   0       83.03       48.90     12.19 o 
   3   7   0     4292.45     4128.65     84.10 o 
   4   7   0      715.54      598.00     40.46 o 
   5   7   0        1.11        1.22     22.20 o 
   6   7   0     3852.28     3862.41    245.03 o 
   7   7   0       85.43       53.27     30.71 o 
   8   7   0     2902.46     2849.71    147.39 o 
   9   7   0      163.76      259.19     77.41 o 
  10   7   0       52.70       43.93     34.51 o 
  11   7   0      549.13      572.80     82.67 o 
  12   7   0       55.41       73.21     46.59 o 
  13   7   0       28.97       17.81     58.84 o 
  14   7   0       34.36       68.68     43.77 o 
   0   8   0    15430.72    16641.13    259.02 o 
   1   8   0     2717.68     2657.51     55.66 o 
   2   8   0      799.36      779.26     32.17 o 
   3   8   0     2776.51     2565.66     68.54 o 
   4   8   0     2402.71     2150.54     62.07 o 
   5   8   0     2857.30     2814.53     88.83 o 
   6   8   0      556.21      447.10     61.91 o 
   7   8   0      347.42      348.05     75.92 o 
   8   8   0      440.88      451.16     65.71 o 
   9   8   0       63.64        3.34     27.47 o 
  10   8   0      480.40      617.54     83.26 o 
  11   8   0       27.58       43.57     35.17 o 
  12   8   0      213.70      182.00     55.25 o 
  13   8   0      146.43      158.69     55.92 o 
   1   9   0      190.65      183.71     20.25 o 
   2   9   0      459.05      448.66     27.77 o 
   3   9   0      121.58      103.29     20.72 o 
   4   9   0      278.21      226.49     46.62 o 
   5   9   0       10.04      -18.93     28.40 o 
   6   9   0      940.48      976.42     87.94 o 
   7   9   0        9.06       41.88     32.94 o 
   8   9   0      211.82      178.15     47.63 o 
   9   9   0       70.03       95.65     39.07 o 
  10   9   0       12.64       33.11     57.54 o 
  11   9   0      188.00      187.57     55.78 o 
  12   9   0        0.16       -7.26     34.16 o 
  13   9   0       30.21       91.59     44.43 o 
   0  10   0      210.97      140.98     28.80 o 
   1  10   0      269.62      245.08     32.16 o 
   2  10   0     1333.59     1302.01     71.65 o 
   3  10   0       73.72       48.68     32.94 o 
   4  10   0      382.22      491.34     66.15 o 
   5  10   0       11.82       26.37     33.17 o 
   6  10   0      212.67      196.15     49.09 o 
   7  10   0        5.33      -15.39     27.91 o 
   8  10   0        2.07        7.28     33.03 o 
   9  10   0       31.12       16.25     32.40 o 
  10  10   0      411.17      507.87     85.84 o 
  11  10   0        0.07        0.70     38.72 o 
  12  10   0      171.24      137.41     53.43 o 
   1  11   0      388.62      325.52     43.85 o 
   2  11   0       25.73        7.04     22.35 o 
   3  11   0       28.79       28.39     31.29 o 
   4  11   0     1416.64     1546.12    154.07 o 
   5  11   0      176.25      280.64     55.42 o 
   6  11   0      677.17      632.36     83.71 o 
   7  11   0       44.48       23.76     33.34 o 
   8  11   0        1.59       -0.94     38.80 o 
   9  11   0      142.11      153.34     98.57 o 
  10  11   0      100.59      138.88     50.92 o 
  11  11   0       10.69       10.43     37.34 o 
   0  12   0     1208.45     1320.92    141.45 o 
   1  12   0        3.19        2.35     29.90 o 
   2  12   0      634.41      700.87     65.27 o 
   3  12   0       37.02       44.36     31.27 o 
   4  12   0      290.92      265.96     54.37 o 
   5  12   0      192.85      197.62     52.19 o 
   6  12   0        0.07       35.62     34.78 o 
   7  12   0        3.83       27.72     48.82 o 
   8  12   0       48.66       -4.41     47.89 o 
   9  12   0       19.93        1.71     41.07 o 
   1  13   0       30.30       39.12     31.91 o 
   2  13   0      226.91      298.75     59.27 o 
   3  13   0      333.67      354.05     86.32 o 
   4  13   0        5.44        2.19     32.09 o 
   5  13   0      129.17      196.05     55.29 o 
   6  13   0      135.12      168.33     56.99 o 
   7  13   0       39.62       53.88     39.85 o 
   8  13   0       19.88      103.37     47.20 o 
   0  14   0       42.73      -27.10     43.07 o 
   1  14   0      107.10      138.08     45.58 o 
   2  14   0       60.20       15.50     37.93 o 
   3  14   0       14.15        4.08     53.46 o 
   4  14   0       27.70       74.25     70.17 o 
   5  14   0        6.51       32.51     46.78 o 
 -16   1   1        0.41      -67.38     44.92 o 
 -15   1   1      167.27      170.42     51.05 o 
 -14   1   1        7.80       10.16     28.32 o 
 -13   1   1      124.78      145.89     27.59 o 
 -12   1   1     1370.99     1470.15     66.70 o 
 -11   1   1      786.70      715.58     47.74 o 
 -10   1   1      145.07      134.93     25.34 o 
  -9   1   1      387.41      430.36     35.98 o 
  -8   1   1       39.80       14.34     15.35 o 
  -7   1   1       77.97       17.67     14.58 o 
  -6   1   1     5529.57     5456.37     96.86 o 
  -5   1   1      284.32      432.47     25.47 o 
  -4   1   1     1661.24     1694.91     48.21 o 
  -3   1   1   160227.03   177403.92   2049.23 o 
  -2   1   1       30.02       37.51      9.01 o 
  -1   1   1     2133.57     2569.66     82.98 o 
   0   1   1     1226.48     1370.77     30.92 o 
   1   1   1    16168.94    17969.19    661.02 o 
   2   1   1    22823.53    26284.54    344.03 o 
   3   1   1    24138.71    27694.05    349.06 o 
   4   1   1     1500.21     1408.90     38.10 o 
   5   1   1     4371.40     3343.10     67.22 o 
   6   1   1      141.40      183.77     24.81 o 
   7   1   1     3729.70     3093.92     78.93 o 
   8   1   1      115.35      171.52     29.74 o 
   9   1   1       33.88       25.18     17.49 o 
  10   1   1     1437.69     1359.73     58.44 o 
  11   1   1     1439.08     1552.71     63.52 o 
  12   1   1       30.41       35.82     21.22 o 
  13   1   1       56.61       83.95     23.53 o 
  14   1   1       36.48      -29.25     48.63 o 
  15   1   1       97.04      112.86     56.80 o 
  16   1   1        0.78       -9.28     51.23 o 
 -16   2   1       16.37       -2.86     35.05 o 
 -15   2   1      101.75       60.81     39.43 o 
 -14   2   1      134.95      160.56     54.82 o 
 -13   2   1      334.32      380.93     49.93 o 
 -12   2   1       89.82       65.48     26.78 o 
 -11   2   1      104.11      104.91     27.53 o 
 -10   2   1      889.31      747.71     62.05 o 
  -9   2   1     3230.06     3620.59     89.80 o 
  -8   2   1      240.95      226.83     26.47 o 
  -7   2   1      261.46      219.62     23.80 o 
  -6   2   1     5417.55     5037.48    121.47 o 
  -5   2   1    11334.80    12149.01    185.11 o 
  -4   2   1     6780.33     6800.95    117.51 o 
  -3   2   1      134.13      158.51     14.93 o 
  -2   2   1      691.00      978.04     26.62 o 
  -1   2   1    35462.29    38443.90    642.66 o 
   0   2   1     1468.01     1914.51     26.36 o 
   1   2   1     4365.22     4594.05     56.90 o 
   2   2   1     3345.85     3174.97     60.58 o 
   3   2   1     3467.45     3242.92     69.22 o 
   4   2   1      175.33      405.20     26.85 o 
   5   2   1      264.54      447.55     30.45 o 
   6   2   1       74.19      101.75     17.18 o 
   7   2   1     1396.80     1283.58     57.28 o 
   8   2   1     3451.47     3336.46     83.91 o 
   9   2   1      907.62      990.30     49.21 o 
  10   2   1        5.95      -14.35     21.97 o 
  11   2   1      124.41       69.11     20.30 o 
  12   2   1       25.00       89.45     23.78 o 
  13   2   1      600.60      573.37    115.83 o 
  14   2   1       19.36       40.44     31.27 o 
  15   2   1        5.67       37.46     36.04 o 
  16   2   1      113.95       92.44     63.86 o 
 -16   3   1        4.80        6.44     37.19 o 
 -15   3   1       27.71       39.11     36.73 o 
 -14   3   1      177.53      183.08     49.60 o 
 -13   3   1        8.29       12.31     22.58 o 
 -12   3   1        4.20      -14.86     20.19 o 
 -11   3   1      383.57      413.41     47.36 o 
 -10   3   1      208.25      265.64     31.23 o 
  -9   3   1      431.91      379.83     33.93 o 
  -8   3   1       31.98       16.28     18.19 o 
  -7   3   1      715.82      832.54     44.78 o 
  -6   3   1       39.57       86.53     18.40 o 
  -5   3   1     8646.66     9927.11    159.99 o 
  -4   3   1      188.23      206.83     19.20 o 
  -3   3   1       52.93       28.27     10.82 o 
  -2   3   1     3365.69     3932.63     70.56 o 
  -1   3   1      344.15      518.41     16.78 o 
   0   3   1     7741.17     9621.40     96.20 o 
   1   3   1     4396.29     5604.13     63.22 o 
   2   3   1     3345.83     3801.48     94.47 o 
   3   3   1     2604.78     2233.57     55.67 o 
   4   3   1     1839.95     1920.34     54.05 o 
   5   3   1     6706.67     6789.08    173.79 o 
   6   3   1     2180.34     2195.33     67.97 o 
   7   3   1      974.23      815.84     46.90 o 
   8   3   1     1217.68     1180.86     64.89 o 
   9   3   1      528.15      487.54     37.67 o 
  10   3   1       36.74       25.80     18.99 o 
  11   3   1      126.91      143.20     27.76 o 
  12   3   1       36.05       80.80     38.81 o 
  13   3   1      100.33       96.59     40.51 o 
  14   3   1        2.96       28.36     32.01 o 
  15   3   1      134.00      257.63     58.72 o 
  16   3   1       18.55       86.50     66.08 o 
 -16   4   1       30.18       -2.20     42.82 o 
 -15   4   1        2.92      -12.82     31.97 o 
 -14   4   1       25.27        4.08     39.35 o 
 -13   4   1      512.28      619.25    160.01 o 
 -12   4   1       77.62      124.81     33.53 o 
 -11   4   1       32.80       18.21     23.10 o 
 -10   4   1       91.94      107.03     29.86 o 
  -9   4   1        5.51       11.32     23.22 o 
  -8   4   1     6710.79     6385.61    138.99 o 
  -7   4   1     1717.71     1570.95     68.13 o 
  -6   4   1      827.44      927.66     43.35 o 
  -5   4   1     3788.26     3768.50     85.04 o 
  -4   4   1     1201.77     1272.64     43.01 o 
  -3   4   1     6929.70     7582.09    124.93 o 
  -2   4   1      209.77      198.03     19.67 o 
  -1   4   1      444.59      350.72     16.84 o 
   0   4   1    18793.80    20076.55    186.79 o 
   1   4   1     9433.39     9320.40     99.55 o 
   2   4   1     4984.42     4226.52     66.81 o 
   3   4   1       36.24       90.14     16.56 o 
   4   4   1      877.14      741.13     42.24 o 
   5   4   1     4585.24     4170.19    112.56 o 
   6   4   1     8726.14     9263.51    167.00 o 
   7   4   1       36.66       42.99     19.03 o 
   8   4   1      931.03     1064.55     57.10 o 
   9   4   1     4035.38     4144.96    141.71 o 
  10   4   1        0.12       -6.72     19.15 o 
  11   4   1      234.57      243.34     53.22 o 
  12   4   1      193.45      289.31    113.60 o 
  13   4   1       30.09        9.66     70.17 o 
  14   4   1      428.89      407.19     77.04 o 
  15   4   1       51.24       84.25     44.55 o 
 -15   5   1       94.57      156.02     51.91 o 
 -14   5   1       43.36      128.80     41.49 o 
 -13   5   1      198.26      317.34     95.23 o 
 -12   5   1      107.17      120.97     65.53 o 
 -11   5   1      769.98      949.38     72.65 o 
 -10   5   1      757.24      871.40     83.34 o 
  -9   5   1      623.54      796.70     76.91 o 
  -8   5   1       37.47       43.38     27.30 o 
  -7   5   1     1205.98     1319.92     61.58 o 
  -6   5   1       55.08       22.52     15.28 o 
  -5   5   1    12409.65    12032.55    194.18 o 
  -4   5   1     3525.82     3383.15     98.90 o 
  -3   5   1      348.35      370.94     25.83 o 
  -2   5   1      725.51      444.59     34.95 o 
  -1   5   1     1141.88     1038.79     27.40 o 
   0   5   1     5437.67     5194.98     69.03 o 
   1   5   1       13.88       19.36      8.30 o 
   2   5   1       71.61      110.07     12.03 o 
   3   5   1    13718.48    14474.77    219.83 o 
   4   5   1     4122.56     4293.52     95.86 o 
   5   5   1     4030.74     4073.80    138.79 o 
   6   5   1     1283.98     1156.35    108.31 o 
   7   5   1     2592.62     2777.90     97.88 o 
   8   5   1     3463.89     3198.28    105.72 o 
   9   5   1      901.35     1142.60     88.13 o 
  10   5   1     2165.55     2510.04    106.58 o 
  11   5   1      186.54      207.19     51.06 o 
  12   5   1        2.66       36.74     34.73 o 
  13   5   1       96.42        5.13     62.37 o 
  14   5   1       22.42       45.18     37.66 o 
  15   5   1       22.96       44.75     61.63 o 
 -15   6   1       60.24       61.95     50.68 o 
 -14   6   1        9.33      -13.56     34.26 o 
 -13   6   1       64.35      105.98     45.66 o 
 -12   6   1        2.41       38.28     37.10 o 
 -11   6   1     1372.41     1254.61    163.72 o 
 -10   6   1     1627.15     1401.39    103.75 o 
  -9   6   1     6910.94     8026.82    234.82 o 
  -8   6   1        2.12        0.58     22.01 o 
  -7   6   1       52.45       45.09     26.68 o 
  -6   6   1     5857.07     5721.40    171.54 o 
  -5   6   1      542.53      596.56     37.51 o 
  -4   6   1    11569.11    11441.98    187.68 o 
  -3   6   1        6.02       17.58     10.89 o 
  -2   6   1     1905.52     2130.63     53.35 o 
  -1   6   1    12126.62    12331.54    135.53 o 
   0   6   1      594.90      692.86     25.35 o 
   1   6   1      193.91      174.31     15.35 o 
   2   6   1     5295.14     5666.83     78.67 o 
   3   6   1     1527.44     1350.38     42.72 o 
   4   6   1    13128.38    14423.38    229.97 o 
   5   6   1     3523.99     3709.55     94.63 o 
   6   6   1      232.22      152.73     27.44 o 
   7   6   1     1928.65     1940.07     73.15 o 
   8   6   1     1251.88     1535.92    151.84 o 
   9   6   1     1379.16     1433.76    101.63 o 
  10   6   1       96.18      142.73     43.60 o 
  11   6   1      264.01      322.30     62.23 o 
  12   6   1        2.97       13.19     34.00 o 
  13   6   1      361.33      430.67     72.05 o 
  14   6   1        6.46        0.75     48.63 o 
  15   6   1       52.15       53.44     59.21 o 
 -14   7   1        2.97       -6.91     42.73 o 
 -13   7   1       40.87       90.88     40.28 o 
 -12   7   1      111.03      152.76     49.49 o 
 -11   7   1       37.40      -13.72     30.97 o 
 -10   7   1       53.90       32.07     32.58 o 
  -9   7   1      335.44      393.13     63.16 o 
  -8   7   1      148.85       85.05     37.79 o 
  -7   7   1     1672.14     1469.57    255.61 o 
  -6   7   1     1163.67     1087.27    160.20 o 
  -5   7   1        9.45       -7.13     19.70 o 
  -4   7   1     3257.58     3394.09     75.08 o 
  -3   7   1     9278.12    10506.32    155.39 o 
  -2   7   1       29.68       44.51     12.54 o 
  -1   7   1      914.05     1021.91     32.64 o 
   0   7   1      163.61      203.01     18.08 o 
   1   7   1     2648.29     2688.99     52.83 o 
   2   7   1      635.26      558.69     26.07 o 
   3   7   1     2362.48     2592.18     68.16 o 
   4   7   1     1064.44     1317.90     68.64 o 
   5   7   1     5732.54     5458.06    164.45 o 
   6   7   1        1.86        7.52     25.71 o 
   7   7   1     1462.62     1285.10     89.93 o 
   8   7   1        2.87       -7.07     29.97 o 
   9   7   1      112.09       27.50     32.00 o 
  10   7   1      489.04      386.72     67.43 o 
  11   7   1      523.27      401.43     69.28 o 
  12   7   1        2.05       23.11     41.99 o 
  13   7   1        3.21      -42.22     33.99 o 
  14   7   1       15.56       37.87     39.43 o 
 -14   8   1        5.03       43.78     39.85 o 
 -13   8   1        0.12       -4.49     36.21 o 
 -12   8   1       22.94       10.80     35.62 o 
 -11   8   1       13.40      -38.30     28.22 o 
 -10   8   1       73.99       39.98     37.06 o 
  -9   8   1       94.19      101.85     39.88 o 
  -8   8   1       71.91       79.53     36.81 o 
  -7   8   1       84.65       73.09     32.28 o 
  -6   8   1      561.46      589.55     67.59 o 
  -5   8   1      326.86      280.82     64.79 o 
  -4   8   1       55.29       31.41     18.11 o 
  -3   8   1        0.54       -0.09     10.74 o 
  -2   8   1       11.26      -16.00     10.73 o 
  -1   8   1        6.18       -7.49     10.32 o 
   0   8   1     1047.88     1107.42     36.79 o 
   1   8   1        4.75        0.48     10.06 o 
   2   8   1       34.79       35.32     12.47 o 
   3   8   1       48.39       22.54     12.95 o 
   4   8   1       99.94       79.78     18.07 o 
   5   8   1      160.87       60.84     32.42 o 
   6   8   1     1054.84     1103.80     88.01 o 
   7   8   1      396.20      551.41    113.97 o 
   8   8   1      243.64      347.65     60.59 o 
   9   8   1       43.22       -2.43     31.00 o 
  10   8   1        0.19       -0.24     31.65 o 
  11   8   1       22.99      -28.74     55.13 o 
  12   8   1       81.83       65.75     40.14 o 
  13   8   1        7.27       23.73     37.21 o 
 -13   9   1       30.46       40.99     81.30 o 
 -12   9   1      158.51      132.86     51.91 o 
 -11   9   1        2.41       41.76     58.84 o 
 -10   9   1      116.06       97.47     70.72 o 
  -9   9   1       42.55       29.42     32.26 o 
  -8   9   1      251.73      205.08     50.80 o 
  -7   9   1      778.67      525.95     71.79 o 
  -6   9   1      285.62      292.27     54.56 o 
  -5   9   1       88.08      142.92     66.27 o 
  -4   9   1      454.86      367.46     50.56 o 
  -3   9   1      140.54      147.84     28.26 o 
  -2   9   1       19.38       18.99     13.36 o 
  -1   9   1       59.92       40.33     12.69 o 
   0   9   1      150.19      189.86     21.39 o 
   1   9   1      960.58      961.18     45.19 o 
   2   9   1     4453.37     5072.17    112.85 o 
   3   9   1      854.70      860.98     46.41 o 
   4   9   1       80.17       44.90     31.74 o 
   5   9   1      622.07      606.53     90.21 o 
   6   9   1       39.90       48.87     50.30 o 
   7   9   1      186.28      159.96     44.89 o 
   8   9   1        3.47      -18.38     27.65 o 
   9   9   1      145.72      167.67     50.86 o 
  10   9   1       98.12      149.40     49.03 o 
  11   9   1      183.52       91.52     47.29 o 
  12   9   1        0.84       23.02     35.55 o 
  13   9   1       10.53      -11.66     53.27 o 
 -12  10   1       13.17       22.86     40.26 o 
 -11  10   1       14.52       32.70     39.12 o 
 -10  10   1      168.06      150.72     55.68 o 
  -9  10   1        0.61      -29.70     26.65 o 
  -8  10   1        0.62      -42.87     81.30 o 
  -7  10   1      256.75      251.62     58.36 o 
  -6  10   1      572.66      672.71    103.39 o 
  -5  10   1       89.32      100.01     39.07 o 
  -4  10   1      820.82     1032.18    118.62 o 
  -3  10   1       95.44       88.06     34.19 o 
  -2  10   1      111.39       62.53     27.35 o 
  -1  10   1      958.58      919.98     47.54 o 
   0  10   1      314.92      275.83     28.12 o 
   1  10   1      182.82      184.03     23.48 o 
   2  10   1      256.81      278.96     28.97 o 
   3  10   1       17.22        3.38     19.91 o 
   4  10   1      380.90      371.57     76.48 o 
   5  10   1       11.16       37.02     32.38 o 
   6  10   1      139.54      156.26     45.78 o 
   7  10   1      137.31      142.44     70.17 o 
   8  10   1      102.54       77.92     42.47 o 
   9  10   1        3.95       37.38     35.86 o 
  10  10   1        2.86      -15.04     66.83 o 
  11  10   1        1.35      -24.44     38.98 o 
  12  10   1       45.11       54.36     36.57 o 
 -11  11   1       23.71       33.57     57.73 o 
 -10  11   1       10.30        1.49     37.73 o 
  -9  11   1      151.42      158.53     49.40 o 
  -8  11   1       97.62      157.85     51.89 o 
  -7  11   1       14.14       59.15     37.50 o 
  -6  11   1      258.43      333.11     62.74 o 
  -5  11   1       41.21       36.84     34.60 o 
  -4  11   1        8.34       27.40     30.10 o 
  -3  11   1      138.93      199.45     73.32 o 
  -2  11   1      981.57     1058.36     70.37 o 
  -1  11   1       11.75      -26.94     19.38 o 
   0  11   1      181.90      106.59     29.81 o 
   1  11   1      293.33      364.35     37.24 o 
   2  11   1       17.81        0.02     18.77 o 
   3  11   1      374.45      319.73     88.36 o 
   4  11   1       24.08       40.51     29.24 o 
   5  11   1       57.74       32.87     33.63 o 
   6  11   1        7.14       71.07     35.82 o 
   7  11   1       14.13      -29.55     46.41 o 
   8  11   1      178.49      189.15     53.72 o 
   9  11   1        1.36       -9.43     33.86 o 
  10  11   1       16.52        8.78     39.54 o 
  11  11   1       61.86       21.89     41.82 o 
  -9  12   1        2.71       26.77     40.11 o 
  -8  12   1      400.59      615.71     89.03 o 
  -7  12   1      164.99      187.64     96.90 o 
  -6  12   1        2.84        0.05     33.19 o 
  -5  12   1      145.12      183.62     51.10 o 
  -4  12   1       99.69      139.04     82.60 o 
  -3  12   1     1116.98     1275.11    107.85 o 
  -2  12   1     1217.13     1312.46     81.08 o 
  -1  12   1      310.90      308.17     79.45 o 
   0  12   1      499.76      514.45    111.56 o 
   1  12   1       64.70       24.50     29.79 o 
   2  12   1      443.16      394.06     50.43 o 
   3  12   1      452.63      302.71     57.99 o 
   4  12   1       71.63       13.06     33.70 o 
   5  12   1      234.20      270.13     58.68 o 
   6  12   1      383.67      430.64     71.16 o 
   7  12   1        0.67        9.39     39.10 o 
   8  12   1        0.13       23.79     41.80 o 
   9  12   1      208.03      308.73     68.51 o 
  -8  13   1       50.00       56.11     39.87 o 
  -7  13   1      106.58      133.59     50.86 o 
  -6  13   1        1.59        2.64     34.99 o 
  -5  13   1       23.77      157.68     50.85 o 
  -4  13   1       11.89       46.71     36.99 o 
  -3  13   1      277.29      225.18     55.17 o 
  -2  13   1      104.49      244.98     55.08 o 
  -1  13   1       40.99      111.02     40.53 o 
   0  13   1      106.68      122.52     43.45 o 
   1  13   1        0.46      -34.48     29.91 o 
   2  13   1        6.79      -21.76     34.90 o 
   3  13   1      666.56      813.05    131.42 o 
   4  13   1      129.42      181.46     90.40 o 
   5  13   1       35.43       80.33     62.93 o 
   6  13   1        0.54       48.41     40.68 o 
   7  13   1      143.17      276.08     70.91 o 
   8  13   1      134.76      178.99     55.84 o 
  -5  14   1        7.41       31.70     42.34 o 
  -4  14   1       34.47       22.94     37.26 o 
  -3  14   1        2.26       -3.71     46.78 o 
  -2  14   1       11.50      -38.02     36.01 o 
  -1  14   1      178.35      305.44     64.15 o 
   0  14   1        3.80       53.90     56.99 o 
   1  14   1        8.27       -3.07     34.38 o 
   2  14   1      111.03      106.36     62.93 o 
   3  14   1        0.22      -31.93     43.07 o 
   4  14   1       61.03        0.00     53.83 o 
   5  14   1       70.09       42.27     39.45 o 
 -16   0   2      144.48      216.81     74.99 o 
 -15   0   2      134.03       51.98     59.03 o 
 -14   0   2      472.50      561.34    106.55 o 
 -13   0   2       35.09       24.83     31.73 o 
 -12   0   2        2.81       50.14     50.86 o 
 -11   0   2      978.07      888.03     74.16 o 
 -10   0   2     8867.80    10263.84    247.61 o 
  -9   0   2      537.92      450.19     50.80 o 
  -8   0   2      403.60      537.26     50.64 o 
  -7   0   2    14260.59    16290.87    309.50 o 
  -6   0   2      161.27      284.22     34.34 o 
  -5   0   2    13388.84    13800.67    250.99 o 
  -4   0   2      432.89      350.14     28.62 o 
  -3   0   2    37374.93    43416.07    641.94 o 
  -2   0   2    58543.31    64475.98   1309.41 o 
  -1   0   2     1464.40     1237.02     42.32 o 
   1   0   2    22991.67    25907.81    663.24 o 
   2   0   2     6107.12     7286.62    176.16 o 
   3   0   2     1732.68     1628.85     51.63 o 
   4   0   2    26539.99    28273.58    524.58 o 
   5   0   2        7.60       40.99     19.52 o 
   6   0   2      134.21       59.74     22.77 o 
   7   0   2     3145.41     3016.25    102.84 o 
   8   0   2       18.40       42.85     23.46 o 
   9   0   2        1.94       19.52     24.02 o 
  10   0   2      684.10      631.52     61.18 o 
  11   0   2     1849.85     1848.96     96.72 o 
  12   0   2     2331.41     2156.58    133.84 o 
  13   0   2      372.23      306.34     54.68 o 
  14   0   2        4.50       28.59     43.07 o 
  15   0   2      385.06      423.97     90.21 o 
 -16   1   2       50.04       30.44     56.80 o 
 -15   1   2      123.60      159.03     45.62 o 
 -14   1   2       86.94       63.23     30.69 o 
 -13   1   2      926.41      820.65    100.68 o 
 -12   1   2      596.73      510.38     43.93 o 
 -11   1   2      168.83      150.30     31.94 o 
 -10   1   2      486.47      510.71     40.57 o 
  -9   1   2        2.00       -5.36     16.10 o 
  -8   1   2     1365.41     1261.24     50.81 o 
  -7   1   2     2463.84     3014.99     72.03 o 
  -6   1   2    10656.81    12025.36    166.49 o 
  -5   1   2    15720.01    17313.43    245.09 o 
  -4   1   2    16087.80    17165.29    234.16 o 
  -3   1   2    38044.41    43980.61    532.13 o 
  -2   1   2     2425.60     2448.80     50.39 o 
  -1   1   2    11013.68    13755.10    215.92 o 
   0   1   2     7322.92     7283.01    101.19 o 
   1   1   2    21009.63    20630.26    648.39 o 
   2   1   2    14438.00    18088.18    232.50 o 
   3   1   2    19293.86    23353.61    258.09 o 
   4   1   2     4060.90     3274.30     60.70 o 
   5   1   2     4375.54     4723.19     82.87 o 
   6   1   2     5838.13     5689.02    107.28 o 
   7   1   2      719.02      471.73     31.29 o 
   8   1   2      872.85      890.46     64.52 o 
   9   1   2     4913.58     5361.92    111.73 o 
  10   1   2      483.85      404.97     36.92 o 
  11   1   2      211.31      220.99     30.18 o 
  12   1   2      444.11      524.85     44.08 o 
  13   1   2       89.29       99.93     31.17 o 
  14   1   2      449.93      311.78     57.76 o 
  15   1   2        5.38      -14.48     48.63 o 
  16   1   2       17.99      -36.75     49.01 o 
 -16   2   2       12.12       12.62     51.98 o 
 -15   2   2        4.75       26.42     37.04 o 
 -14   2   2      449.65      585.33     60.31 o 
 -13   2   2      187.01      198.29     58.81 o 
 -12   2   2      305.24      365.74     47.43 o 
 -11   2   2        0.55       20.56     18.56 o 
 -10   2   2      510.01      448.66     38.79 o 
  -9   2   2     4916.87     4950.22    107.19 o 
  -8   2   2     2158.97     2336.22     66.65 o 
  -7   2   2     6503.96     6081.67    124.78 o 
  -6   2   2     8700.46     8678.40    150.82 o 
  -5   2   2     1597.14     1502.25     63.84 o 
  -4   2   2    20841.89    23009.18    301.55 o 
  -3   2   2    27241.67    31087.33    387.22 o 
  -2   2   2    19436.52    24644.83    384.58 o 
  -1   2   2    77606.73    91436.20   2477.75 o 
   0   2   2    36507.50    33768.86    702.04 o 
   1   2   2    25107.22    28470.05    270.07 o 
   2   2   2      347.18      485.43     20.57 o 
   3   2   2     6411.47     6366.90    142.05 o 
   4   2   2     1182.00     1044.79     52.13 o 
   5   2   2     1377.55     1438.25     42.22 o 
   6   2   2      346.63      412.53     27.34 o 
   7   2   2      186.38      143.20     20.56 o 
   8   2   2     2063.81     2083.81     63.11 o 
   9   2   2      955.83      865.44     45.70 o 
  10   2   2      597.63      512.32     39.63 o 
  11   2   2     1267.06     1433.46     62.66 o 
  12   2   2      194.51      220.63     36.27 o 
  13   2   2      758.51      875.38     88.81 o 
  14   2   2      138.96      121.45     85.76 o 
  15   2   2      138.99      197.14     70.91 o 
  16   2   2       28.59       43.07     59.40 o 
 -16   3   2       14.83      -16.49     38.46 o 
 -15   3   2       52.80       35.26     38.16 o 
 -14   3   2       98.56      137.60     34.69 o 
 -13   3   2       11.68       23.00     38.33 o 
 -12   3   2        2.69       79.33     27.16 o 
 -11   3   2      251.30      274.18     41.59 o 
 -10   3   2       18.19      -19.07     17.93 o 
  -9   3   2      479.22      456.55     35.62 o 
  -8   3   2     2823.49     3175.84     89.11 o 
  -7   3   2     6313.09     7004.72    136.57 o 
  -6   3   2     3492.30     3362.89    129.35 o 
  -5   3   2      131.21      124.02     16.88 o 
  -4   3   2     1958.27     1888.85     71.12 o 
  -3   3   2     3589.69     3707.08     68.99 o 
  -2   3   2       35.11       40.59      9.12 o 
  -1   3   2    16386.72    19784.27    197.71 o 
   0   3   2       97.84      192.10     10.92 o 
   1   3   2    14579.76    17946.05    164.76 o 
   2   3   2     6418.61     6111.21    137.23 o 
   3   3   2      797.27      979.13     37.86 o 
   4   3   2      340.65      305.77     25.54 o 
   5   3   2     6068.76     5660.09    239.67 o 
   6   3   2      101.90       88.60     20.77 o 
   7   3   2     1675.89     1635.69     52.97 o 
   8   3   2       63.57       45.07     17.72 o 
   9   3   2      445.29      446.60     36.36 o 
  10   3   2      897.92     1139.64     58.35 o 
  11   3   2      201.59      161.30     33.13 o 
  12   3   2        3.11       18.98     57.73 o 
  13   3   2        7.26       43.49     34.04 o 
  14   3   2       13.02       39.00     39.17 o 
  15   3   2      115.49       54.70     53.09 o 
  16   3   2       77.02      -38.61     52.35 o 
 -16   4   2       27.69      -14.20     37.07 o 
 -15   4   2       12.80       64.75     42.24 o 
 -14   4   2       17.23       48.95     37.92 o 
 -13   4   2       10.63       21.48     27.23 o 
 -12   4   2        2.00      -19.35     20.15 o 
 -11   4   2      120.32      113.35     30.99 o 
 -10   4   2      957.97      984.50     64.97 o 
  -9   4   2      140.65      110.51     35.27 o 
  -8   4   2      198.01      216.77     34.58 o 
  -7   4   2      639.45      637.02     39.17 o 
  -6   4   2      662.63      760.66     38.26 o 
  -5   4   2        3.66       10.46     12.33 o 
  -4   4   2      147.92      150.57     16.79 o 
  -3   4   2     1211.44     1002.05     33.33 o 
  -2   4   2        5.21       14.21      9.69 o 
  -1   4   2     1013.47      991.44     27.35 o 
   0   4   2       16.37       16.24      7.42 o 
   1   4   2      872.65     1073.52     27.28 o 
   2   4   2      118.81      112.12     13.45 o 
   3   4   2        1.89       -6.16      8.88 o 
   4   4   2      857.96      781.04     39.01 o 
   5   4   2       79.18       58.89     16.91 o 
   6   4   2      714.59      989.09     66.57 o 
   7   4   2      280.83      334.77     39.18 o 
   8   4   2      231.59      359.95     38.61 o 
   9   4   2      284.66      175.71     26.98 o 
  10   4   2       97.16       82.84     23.95 o 
  11   4   2      258.68      169.18     43.07 o 
  12   4   2       64.13       35.68     32.21 o 
  13   4   2       19.28       -5.43     30.38 o 
  14   4   2       24.42       47.60     75.92 o 
  15   4   2       28.92       70.45     42.42 o 
 -15   5   2      190.27       92.01     72.02 o 
 -14   5   2       18.07       11.49     37.18 o 
 -13   5   2       25.07       39.52     52.35 o 
 -12   5   2      368.35      414.97     53.19 o 
 -11   5   2      560.20      422.43     52.11 o 
 -10   5   2        6.91       16.16     53.46 o 
  -9   5   2      192.67      271.96     50.01 o 
  -8   5   2        5.99      -31.69     21.12 o 
  -7   5   2     4653.48     4536.42    150.81 o 
  -6   5   2     1210.24     1182.69     65.07 o 
  -5   5   2     5060.29     6170.49    117.78 o 
  -4   5   2     2219.13     2056.95     56.04 o 
  -3   5   2       23.39       31.94     13.04 o 
  -2   5   2        5.49       10.48      8.51 o 
  -1   5   2     1002.66     1126.51     28.50 o 
   0   5   2      832.38      745.44     26.92 o 
   1   5   2     4204.11     4901.55     66.58 o 
   2   5   2    12512.27    13511.45    140.56 o 
   3   5   2     6083.47     6771.03    111.44 o 
   4   5   2      425.90      381.52     31.68 o 
   5   5   2     2590.38     2407.80     85.63 o 
   6   5   2       24.16       35.58     18.31 o 
   7   5   2     1855.72     1945.73    164.51 o 
   8   5   2      628.49      569.95     46.84 o 
   9   5   2       17.48       -8.12     19.31 o 
  10   5   2       59.00      122.91     50.12 o 
  11   5   2      220.99      230.20     52.30 o 
  12   5   2      187.13      232.15     54.07 o 
  13   5   2      110.01       97.29     45.48 o 
  14   5   2        1.30      -14.59     35.50 o 
  15   5   2        1.57        1.30     40.36 o 
 -15   6   2        0.01        5.42     39.66 o 
 -14   6   2      194.87      272.60     63.79 o 
 -13   6   2        8.22       24.23     42.14 o 
 -12   6   2      606.53      627.52     84.21 o 
 -11   6   2        1.02      -15.07     26.57 o 
 -10   6   2      233.24      117.76     68.31 o 
  -9   6   2     1097.49     1196.46     91.62 o 
  -8   6   2      202.71      184.83     44.81 o 
  -7   6   2      673.78      570.36     61.00 o 
  -6   6   2       56.35       53.48     26.11 o 
  -5   6   2       14.48       17.67     11.42 o 
  -4   6   2     1943.86     1600.43     52.89 o 
  -3   6   2     1126.22     1055.65     36.26 o 
  -2   6   2       14.72       26.47     10.75 o 
  -1   6   2      317.13      247.33     17.88 o 
   0   6   2     7797.74     8060.65     99.07 o 
   1   6   2       55.09       48.02     10.61 o 
   2   6   2     4522.98     4980.41     72.21 o 
   3   6   2     1423.02     1233.30     36.52 o 
   4   6   2     2258.66     2331.49     73.73 o 
   5   6   2     4445.07     4072.73    103.01 o 
   6   6   2       22.99       20.93     18.10 o 
   7   6   2       15.08        0.18     17.32 o 
   8   6   2      580.38      468.19     63.52 o 
   9   6   2       28.03       49.80     40.28 o 
  10   6   2      170.85      184.96     47.32 o 
  11   6   2      130.39      187.88     51.38 o 
  12   6   2        1.53       -6.57     29.68 o 
  13   6   2       69.78       57.47     41.77 o 
  14   6   2       12.60       45.81     38.98 o 
 -14   7   2        2.91       28.82     42.28 o 
 -13   7   2      277.18      362.52     68.86 o 
 -12   7   2      125.77      173.32     50.53 o 
 -11   7   2       29.41      -10.69     30.04 o 
 -10   7   2      102.68      131.72     72.77 o 
  -9   7   2        6.94       -1.80     27.55 o 
  -8   7   2     1734.61     2010.02    109.99 o 
  -7   7   2       37.53       39.52     26.67 o 
  -6   7   2      955.55      869.40    183.40 o 
  -5   7   2      274.31      350.69     88.73 o 
  -4   7   2     2612.40     2215.97     57.83 o 
  -3   7   2      564.63      486.42     29.49 o 
  -2   7   2     1777.63     1753.34     46.74 o 
  -1   7   2     3080.38     3065.84     57.01 o 
   0   7   2       44.17       11.60     10.22 o 
   1   7   2    13802.41    15579.14    168.70 o 
   2   7   2      562.77      563.59     28.70 o 
   3   7   2      433.85      364.17     27.84 o 
   4   7   2     3525.52     3732.96     80.91 o 
   5   7   2      136.36      163.64     27.76 o 
   6   7   2      789.77      729.31     49.94 o 
   7   7   2      683.44      769.39    129.01 o 
   8   7   2       15.35        7.17     28.45 o 
   9   7   2      170.07      172.08     46.99 o 
  10   7   2       96.32       33.18     73.69 o 
  11   7   2       24.73       17.98     33.86 o 
  12   7   2       66.36       99.95    100.61 o 
  13   7   2      141.22      168.36     52.86 o 
  14   7   2        5.64       23.92     40.03 o 
 -14   8   2       49.12       50.39     53.83 o 
 -13   8   2        0.47       64.12     42.35 o 
 -12   8   2       91.66      230.36     98.38 o 
 -11   8   2      358.78      321.91     65.03 o 
 -10   8   2     1074.24     1513.16    116.82 o 
  -9   8   2       55.07       44.10     37.09 o 
  -8   8   2      533.37      521.81     79.82 o 
  -7   8   2     1461.29     1607.48    103.96 o 
  -6   8   2       48.86       25.43     25.65 o 
  -5   8   2      706.68      611.33     55.10 o 
  -4   8   2      278.25      321.76     35.42 o 
  -3   8   2      363.58      412.57     30.11 o 
  -2   8   2     9393.09    10060.40    141.21 o 
  -1   8   2       51.11       40.46     12.36 o 
   0   8   2        1.77       15.19     10.78 o 
   1   8   2     1666.98     1539.22     41.95 o 
   2   8   2     2673.07     2880.73     58.75 o 
   3   8   2     3343.01     3729.36     78.78 o 
   4   8   2      889.84      836.38     51.35 o 
   5   8   2      757.64      522.59     61.56 o 
   6   8   2     3166.26     3765.06    151.10 o 
   7   8   2      164.09      215.79     50.00 o 
   8   8   2      134.14       44.72     33.00 o 
   9   8   2      345.62      357.11     80.19 o 
  10   8   2        3.13        4.93     33.17 o 
  11   8   2      326.15      272.72     76.85 o 
  12   8   2      254.21      330.93     66.89 o 
  13   8   2       67.00       69.59     40.95 o 
 -13   9   2      224.37      256.40     67.01 o 
 -12   9   2       10.11      -33.05     31.21 o 
 -11   9   2       23.40      -27.60     32.78 o 
 -10   9   2      411.03      573.28    155.93 o 
  -9   9   2        4.83       -2.64     31.76 o 
  -8   9   2        4.59       16.10     34.71 o 
  -7   9   2      119.25      135.18     51.79 o 
  -6   9   2      369.25      381.14     61.29 o 
  -5   9   2     1669.93     1870.47     96.54 o 
  -4   9   2      462.73      411.58     42.10 o 
  -3   9   2     2808.01     2826.37     92.28 o 
  -2   9   2       24.95       62.81     18.88 o 
  -1   9   2      590.78      539.30     33.29 o 
   0   9   2     1462.66     1464.44     43.73 o 
   1   9   2      586.56      612.66     50.07 o 
   2   9   2      622.91      665.66     40.21 o 
   3   9   2     1419.82     1495.85     59.31 o 
   4   9   2     1448.34     1432.01     94.23 o 
   5   9   2     1317.21     1317.61    135.69 o 
   6   9   2       56.03       53.28     34.36 o 
   7   9   2      833.21      752.13     83.73 o 
   8   9   2      102.87      153.75     49.89 o 
   9   9   2      760.54      888.62    124.93 o 
  10   9   2       81.32      106.46     43.35 o 
  11   9   2       74.42       96.87     52.36 o 
  12   9   2      132.89       88.51     44.19 o 
 -12  10   2      190.79      252.37     62.81 o 
 -11  10   2       56.24      140.48     51.17 o 
 -10  10   2       24.24        8.79     36.57 o 
  -9  10   2      373.54      389.53     68.60 o 
  -8  10   2       24.63       74.88     36.88 o 
  -7  10   2       32.57       31.66     34.38 o 
  -6  10   2      134.43       86.98     37.31 o 
  -5  10   2      125.30      147.81     48.04 o 
  -4  10   2     2075.64     2038.86    111.70 o 
  -3  10   2      160.40      202.38     33.15 o 
  -2  10   2      112.96      166.04     26.87 o 
  -1  10   2     4412.56     5206.87    128.70 o 
   0  10   2      933.88      857.03     43.22 o 
   1  10   2     1203.98     1426.84     52.83 o 
   2  10   2        7.09       10.13     21.04 o 
   3  10   2     1366.81     1393.96     74.94 o 
   4  10   2      128.18      102.63     60.14 o 
   5  10   2     1172.07     1223.77    167.81 o 
   6  10   2      104.28       48.47     30.71 o 
   7  10   2      184.53      174.40     54.57 o 
   8  10   2      523.11      440.76    106.18 o 
   9  10   2      170.69      176.06     54.86 o 
  10  10   2       69.61       30.15     36.48 o 
  11  10   2       87.80       96.86     51.24 o 
  12  10   2        0.05       -5.40     45.29 o 
 -11  11   2        7.47       13.86     38.35 o 
 -10  11   2        3.06      -45.49     30.33 o 
  -9  11   2       10.33       27.35     38.11 o 
  -8  11   2       10.67       38.65     35.41 o 
  -7  11   2      186.33      153.67     52.98 o 
  -6  11   2      812.03      843.96     90.69 o 
  -5  11   2       55.25       82.69     37.56 o 
  -4  11   2        4.59       19.86     41.58 o 
  -3  11   2     1743.36     2136.51    116.69 o 
  -2  11   2        0.57       14.91     22.58 o 
  -1  11   2     1326.12     1442.26    116.72 o 
   0  11   2      588.50      468.51     40.96 o 
   1  11   2      302.46      312.82     31.41 o 
   2  11   2      414.47      379.91     39.87 o 
   3  11   2       28.38       -4.87     25.56 o 
   4  11   2      168.77      165.77     45.74 o 
   5  11   2      272.03      256.55     54.29 o 
   6  11   2      290.86      305.76     60.53 o 
   7  11   2      212.24      169.64     53.00 o 
   8  11   2       20.89      -36.04     35.50 o 
   9  11   2       38.02      105.76     41.47 o 
  10  11   2       44.58       89.53     53.27 o 
  -9  12   2       22.60       38.41     38.69 o 
  -8  12   2       15.99        3.73     49.19 o 
  -7  12   2       25.91      -11.33     32.72 o 
  -6  12   2       42.96       33.94     36.42 o 
  -5  12   2      165.39      187.95     54.02 o 
  -4  12   2       98.35       40.66     35.94 o 
  -3  12   2       65.67       79.96     36.35 o 
  -2  12   2       34.51        2.10     23.76 o 
  -1  12   2      156.65      158.58     40.00 o 
   0  12   2      245.18      194.84     46.09 o 
   1  12   2       75.97       61.71     36.44 o 
   2  12   2      231.71      173.23     37.05 o 
   3  12   2       99.95      141.12     51.05 o 
   4  12   2      523.03      595.98     77.95 o 
   5  12   2       31.61       80.99     39.91 o 
   6  12   2        6.22       28.70     41.58 o 
   7  12   2        1.36       12.70     34.97 o 
   8  12   2       34.96       21.75     42.64 o 
   9  12   2       64.12       77.39     43.84 o 
  -8  13   2        4.75       38.23     46.59 o 
  -7  13   2       12.94       77.68     44.88 o 
  -6  13   2       85.07      125.39     69.24 o 
  -5  13   2      213.78      277.63     60.35 o 
  -4  13   2      516.19      525.64     77.36 o 
  -3  13   2        0.37      -12.77     31.35 o 
  -2  13   2       36.28       37.30     30.12 o 
  -1  13   2       16.92      -18.73     28.88 o 
   0  13   2      147.49      134.07     73.32 o 
   1  13   2      114.05      202.22     60.51 o 
   2  13   2      489.38      570.15    111.93 o 
   3  13   2       50.23       72.77     56.80 o 
   4  13   2        1.22        2.30     35.31 o 
   5  13   2        2.60      -37.58     26.73 o 
   6  13   2        6.24       38.83     37.79 o 
   7  13   2        2.27      -11.07     38.69 o 
  -5  14   2        3.26       49.14     42.14 o 
  -4  14   2       65.35       67.49     47.25 o 
  -3  14   2       74.14      246.88     85.02 o 
  -2  14   2        0.50       -9.28     49.38 o 
  -1  14   2        0.17       53.23     55.87 o 
   0  14   2       87.68      160.17     64.60 o 
   1  14   2       17.48       25.92     38.53 o 
   2  14   2        1.39        4.46     46.04 o 
   3  14   2        0.46       -1.86     59.40 o 
   4  14   2       32.92       49.38     62.74 o 
   5  14   2       65.21      152.96     72.77 o 
 -16   1   3       10.83      -10.23     49.19 o 
 -15   1   3       77.36       43.93     37.31 o 
 -14   1   3      251.65      298.48     46.64 o 
 -13   1   3      237.63      282.43     45.12 o 
 -12   1   3        4.57      -17.07     20.09 o 
 -11   1   3        0.59       12.86     17.71 o 
 -10   1   3       61.15       88.33     23.69 o 
  -9   1   3       67.67       59.67     19.48 o 
  -8   1   3     2931.77     2847.06     73.80 o 
  -7   1   3     1346.27     1180.14     45.01 o 
  -6   1   3     1639.28     2033.76     73.04 o 
  -5   1   3    17716.15    19652.40    271.20 o 
  -4   1   3     1869.05     1874.05     49.18 o 
  -3   1   3     3830.84     4379.56     74.67 o 
  -2   1   3      436.65      553.47     18.54 o 
  -1   1   3    15107.13    15576.28    254.74 o 
   0   1   3     7170.33     8745.25    101.07 o 
   1   1   3    44862.24    48034.86   1072.25 o 
   2   1   3      411.66      420.73     18.09 o 
   3   1   3     3617.43     3824.37     61.16 o 
   4   1   3     2430.51     2119.51     47.29 o 
   5   1   3      432.26      390.38     24.14 o 
   6   1   3      320.89      651.29     32.48 o 
   7   1   3      622.51      635.46     35.00 o 
   8   1   3      447.24      463.47     33.57 o 
   9   1   3     4410.47     4556.29    101.60 o 
  10   1   3       72.67       52.58     18.37 o 
  11   1   3      251.60      267.28     32.81 o 
  12   1   3        2.19       16.71     19.70 o 
  13   1   3       15.25       29.76     23.61 o 
  14   1   3       12.69       11.01     46.78 o 
  15   1   3       27.01      106.18     59.40 o 
  16   1   3        0.41      -30.44     45.66 o 
 -16   2   3       27.72      -15.22     48.26 o 
 -15   2   3       15.37       12.76     27.76 o 
 -14   2   3        0.53       -9.99     25.73 o 
 -13   2   3       52.50       64.65     28.24 o 
 -12   2   3     1379.02     1512.83     83.90 o 
 -11   2   3      118.36       99.04     29.41 o 
 -10   2   3      257.50      180.30     28.37 o 
  -9   2   3        0.65       -1.53     15.84 o 
  -8   2   3     4636.81     4901.94    100.50 o 
  -7   2   3      952.88      939.70     46.92 o 
  -6   2   3     9899.65     9844.62    163.50 o 
  -5   2   3     3878.69     4630.09     91.40 o 
  -4   2   3      615.18      752.05     31.35 o 
  -3   2   3     6701.87     7805.56    116.26 o 
  -2   2   3     1227.00     1109.48    102.09 o 
  -1   2   3     8023.60     9792.12    133.47 o 
   0   2   3    17781.70    20902.37    203.59 o 
   1   2   3        3.38       23.95      7.07 o 
   2   2   3     6415.12     7351.14    101.43 o 
   3   2   3     8991.93     9447.16    147.42 o 
   4   2   3        4.90       23.05     14.34 o 
   5   2   3     4723.15     5109.35    106.74 o 
   6   2   3     3902.97     3546.40     74.99 o 
   7   2   3       41.41       63.77     16.27 o 
   8   2   3        1.72       -9.49     13.22 o 
   9   2   3      967.37     1098.32     52.03 o 
  10   2   3      301.96      293.31     32.43 o 
  11   2   3      179.67      254.02     39.49 o 
  12   2   3       40.86       22.17     22.21 o 
  13   2   3      187.40      170.95     35.72 o 
  14   2   3      204.93      185.26     68.31 o 
  15   2   3        1.88      -22.28     47.89 o 
  16   2   3        1.26       72.39     64.23 o 
 -16   3   3      138.85      177.64     71.84 o 
 -15   3   3        0.61      -28.81     30.18 o 
 -14   3   3      211.42      280.81     49.76 o 
 -13   3   3      115.77       96.92     30.97 o 
 -12   3   3      666.39      551.71     57.85 o 
 -11   3   3       50.69       51.36     25.40 o 
 -10   3   3      143.07      104.23     27.14 o 
  -9   3   3     1596.64     1570.49     58.06 o 
  -8   3   3      789.71      810.91     46.80 o 
  -7   3   3     5625.10     5594.44    132.13 o 
  -6   3   3     2700.60     2224.14     62.36 o 
  -5   3   3      149.34      215.15     19.19 o 
  -4   3   3    13064.51    13535.13    192.15 o 
  -3   3   3      877.30      702.76     42.26 o 
  -2   3   3     3926.58     3788.10    109.60 o 
  -1   3   3    10639.88    12445.02    133.90 o 
   0   3   3    11132.46    11424.90    124.99 o 
   1   3   3     5662.25     5920.08     66.33 o 
   2   3   3      208.87      255.72     15.61 o 
   3   3   3     4099.50     3722.55     70.16 o 
   4   3   3     2795.39     2632.32     91.76 o 
   5   3   3      435.46      384.30     30.98 o 
   6   3   3    12982.67    14640.75    234.31 o 
   7   3   3      688.89      665.06     36.75 o 
   8   3   3     2308.48     2293.25     67.36 o 
   9   3   3      719.89      786.73     45.51 o 
  10   3   3     1915.33     2160.91     86.93 o 
  11   3   3      163.29      227.82     38.46 o 
  12   3   3        6.56       17.98     33.64 o 
  13   3   3      519.16      709.39    119.73 o 
  14   3   3       17.62       31.20     37.11 o 
  15   3   3      199.26      268.42     79.82 o 
 -16   4   3        1.00      -13.21     34.53 o 
 -15   4   3      131.15      148.28     48.94 o 
 -14   4   3       57.95       62.98     34.71 o 
 -13   4   3      166.49      191.46     40.51 o 
 -12   4   3       58.21       91.77     31.63 o 
 -11   4   3       26.62      -21.70     26.91 o 
 -10   4   3     8141.98     9225.33    438.08 o 
  -9   4   3      572.61      608.62     63.40 o 
  -8   4   3     1768.27     1789.50     92.54 o 
  -7   4   3     2005.41     1863.87     60.05 o 
  -6   4   3      114.96      115.17     20.41 o 
  -5   4   3     4342.43     4094.37     83.08 o 
  -4   4   3     4740.81     5993.39    251.90 o 
  -3   4   3      267.38      291.53     23.21 o 
  -2   4   3    11172.79    11054.65    161.93 o 
  -1   4   3     2019.63     2155.47     53.61 o 
   0   4   3     3833.91     3997.53     70.44 o 
   1   4   3     3936.24     3990.42     53.51 o 
   2   4   3     5223.41     4790.60     71.95 o 
   3   4   3     6532.18     6999.42    111.50 o 
   4   4   3    23405.89    24442.86    339.18 o 
   5   4   3      160.68      100.92     20.78 o 
   6   4   3      314.74      289.31     32.03 o 
   7   4   3     9155.43     9602.10    182.71 o 
   8   4   3      226.76      196.84     25.49 o 
   9   4   3     2686.91     2868.12     81.03 o 
  10   4   3      476.52      525.45     50.75 o 
  11   4   3        6.24       36.82     30.97 o 
  12   4   3     1041.68     1312.07    105.62 o 
  13   4   3       61.54      151.49     43.01 o 
  14   4   3      228.79      270.46     57.40 o 
  15   4   3       80.71       62.01     42.37 o 
 -15   5   3      142.06      214.66     73.14 o 
 -14   5   3       96.60       60.31     36.81 o 
 -13   5   3        1.20       -0.39     24.50 o 
 -12   5   3      462.00      479.78     55.69 o 
 -11   5   3      361.22      283.72    102.47 o 
 -10   5   3      904.52      920.88     83.84 o 
  -9   5   3      546.02      450.92     61.64 o 
  -8   5   3      445.47      521.91     61.94 o 
  -7   5   3      724.41      717.52     69.24 o 
  -6   5   3        5.41       -4.32     15.52 o 
  -5   5   3      288.62      272.00     21.44 o 
  -4   5   3     3887.04     3339.44     71.48 o 
  -3   5   3      885.17      899.77     55.78 o 
  -2   5   3      923.21      650.30     25.68 o 
  -1   5   3       17.10        3.85      8.67 o 
   0   5   3     8257.72     9506.48    113.15 o 
   1   5   3     7064.17     8168.60     95.12 o 
   2   5   3      746.42      673.65     22.93 o 
   3   5   3     2471.16     2576.96     74.48 o 
   4   5   3      895.33      820.20     44.79 o 
   5   5   3     2465.25     2310.82     73.72 o 
   6   5   3     2357.76     2145.67    127.28 o 
   7   5   3       56.99       49.07     21.21 o 
   8   5   3     3195.56     3029.83     97.79 o 
   9   5   3        6.94      -42.17     28.91 o 
  10   5   3     1381.49     1400.20    101.15 o 
  11   5   3       95.77       41.31     32.62 o 
  12   5   3      102.84      102.70     43.31 o 
  13   5   3      266.01      182.07     49.48 o 
  14   5   3        5.01       31.00     41.77 o 
  15   5   3      138.14      244.73     61.39 o 
 -15   6   3        1.01       32.38     40.74 o 
 -14   6   3       11.33      -38.16     31.29 o 
 -13   6   3        9.67       65.57     40.22 o 
 -12   6   3      207.71      219.68     57.69 o 
 -11   6   3      668.39      635.61     80.72 o 
 -10   6   3      232.23      260.51     52.76 o 
  -9   6   3      499.27      559.27     69.51 o 
  -8   6   3      500.31      380.35     74.81 o 
  -7   6   3       38.85       37.83     26.48 o 
  -6   6   3     2569.77     2553.78    243.54 o 
  -5   6   3      251.48      207.64     43.99 o 
  -4   6   3       46.38       29.73     11.52 o 
  -3   6   3      635.98      587.79     28.58 o 
  -2   6   3     5672.73     5864.94     89.70 o 
  -1   6   3      584.61      578.98     27.28 o 
   0   6   3     1731.65     1279.30     33.30 o 
   1   6   3     1586.56     1653.06     37.50 o 
   2   6   3     7215.46     8375.30    148.93 o 
   3   6   3      696.94      620.62     27.20 o 
   4   6   3     2135.48     2559.65     79.41 o 
   5   6   3      832.55      860.24     50.61 o 
   6   6   3     2645.66     2465.72     83.18 o 
   7   6   3        5.40      -10.68     17.67 o 
   8   6   3      219.95      239.61     36.46 o 
   9   6   3       53.23       31.58     31.47 o 
  10   6   3       88.80       82.99     38.16 o 
  11   6   3      256.16      224.59     81.68 o 
  12   6   3        0.86       18.58     32.29 o 
  13   6   3        3.26       55.04     37.21 o 
  14   6   3      407.77      481.96     81.23 o 
 -14   7   3      145.31      115.83     51.72 o 
 -13   7   3      118.34      148.67     54.39 o 
 -12   7   3        0.85      -40.72     31.00 o 
 -11   7   3       54.44      141.79     55.50 o 
 -10   7   3      446.11      317.56    125.85 o 
  -9   7   3      685.96      626.82     82.23 o 
  -8   7   3     1057.24      962.52     94.30 o 
  -7   7   3      633.25      612.61     68.58 o 
  -6   7   3     1432.83     1661.82     92.14 o 
  -5   7   3     1889.32     2136.69    100.94 o 
  -4   7   3     1971.10     2248.11     76.15 o 
  -3   7   3      507.19      571.90     31.31 o 
  -2   7   3      124.96       73.54     14.44 o 
  -1   7   3     1648.87     1443.10     51.05 o 
   0   7   3     8549.41     8991.28    112.57 o 
   1   7   3     2146.43     2441.06     49.92 o 
   2   7   3     1153.74     1015.92     32.51 o 
   3   7   3     3748.96     4027.51     68.00 o 
   4   7   3        2.66       12.27     17.93 o 
   5   7   3      187.22      199.84     30.31 o 
   6   7   3       61.93       70.81     24.59 o 
   7   7   3      336.55      352.64     56.52 o 
   8   7   3       49.92       77.26     34.20 o 
   9   7   3      471.96      397.16     64.44 o 
  10   7   3      571.48      498.45     72.48 o 
  11   7   3       70.86      103.64     41.96 o 
  12   7   3      311.35      419.98     71.67 o 
  13   7   3       86.85       68.99     41.58 o 
  14   7   3        0.14       -5.60     72.77 o 
 -14   8   3        6.27       61.51    121.96 o 
 -13   8   3        0.25       50.94     34.13 o 
 -12   8   3       58.35       93.03     44.40 o 
 -11   8   3       14.05       71.32     39.60 o 
 -10   8   3      208.01      168.29     48.49 o 
  -9   8   3       72.48       77.56     39.69 o 
  -8   8   3      898.29      822.84    164.65 o 
  -7   8   3       42.75       71.60     35.41 o 
  -6   8   3      595.12      613.19     67.29 o 
  -5   8   3      236.24      104.76     27.18 o 
  -4   8   3       22.46       22.60     18.20 o 
  -3   8   3       58.20       59.00     21.34 o 
  -2   8   3      123.15      126.42     18.71 o 
  -1   8   3      208.11      256.35     23.92 o 
   0   8   3      529.95      629.39     29.02 o 
   1   8   3      221.77      218.35     19.12 o 
   2   8   3     1805.50     1791.06     54.64 o 
   3   8   3      194.23      205.81     23.29 o 
   4   8   3      197.70      154.39     28.63 o 
   5   8   3      438.17      398.61     41.50 o 
   6   8   3      165.32       83.66     36.38 o 
   7   8   3      518.64      490.79    149.24 o 
   8   8   3       32.18      -10.77     29.14 o 
   9   8   3      398.27      386.64     67.04 o 
  10   8   3      176.82      137.97     49.69 o 
  11   8   3       29.29       10.54     54.57 o 
  12   8   3      170.75      210.33     56.99 o 
  13   8   3        0.06       22.67     35.71 o 
 -13   9   3       13.39       54.03     40.93 o 
 -12   9   3       14.33       36.23     39.66 o 
 -11   9   3       42.54       -9.98     33.30 o 
 -10   9   3       10.12       19.17     34.96 o 
  -9   9   3        2.47      -24.70     27.96 o 
  -8   9   3       54.95       71.24     36.44 o 
  -7   9   3      215.20      163.41     47.56 o 
  -6   9   3       20.47       19.86     22.67 o 
  -5   9   3      478.65      464.63     46.45 o 
  -4   9   3     1169.09     1275.97     66.51 o 
  -3   9   3        0.62      -17.07     15.41 o 
  -2   9   3     1082.67     1323.83     60.57 o 
  -1   9   3      788.94      740.82     38.17 o 
   0   9   3      511.59      483.53     36.96 o 
   1   9   3      317.69      361.25     29.46 o 
   2   9   3      181.69      149.22     21.72 o 
   3   9   3      891.61     1082.35     46.88 o 
   4   9   3      712.92      669.68     50.10 o 
   5   9   3       24.19       28.52     30.40 o 
   6   9   3       92.64       93.65     85.95 o 
   7   9   3       11.62      -39.90     26.60 o 
   8   9   3        7.91       61.34     39.62 o 
   9   9   3      197.84      117.06     50.42 o 
  10   9   3      228.42      178.77     59.67 o 
  11   9   3       25.17        7.28     36.39 o 
  12   9   3        8.96       56.33     40.56 o 
 -12  10   3      132.53      179.54     53.13 o 
 -11  10   3       61.42      123.87     67.38 o 
 -10  10   3        1.37       22.53     35.83 o 
  -9  10   3      300.20      301.04     63.71 o 
  -8  10   3       81.43       98.74     38.34 o 
  -7  10   3       10.17       30.35     37.68 o 
  -6  10   3        3.49        2.92     27.82 o 
  -5  10   3      400.27      619.95     74.22 o 
  -4  10   3        1.58       -9.27     21.00 o 
  -3  10   3     1436.70     1429.61     71.98 o 
  -2  10   3       42.03       21.96     19.01 o 
  -1  10   3      505.80      544.62     41.79 o 
   0  10   3       36.52       45.55     16.78 o 
   1  10   3       20.48        0.91     13.92 o 
   2  10   3      524.84      535.79     36.87 o 
   3  10   3       43.40       39.58     17.40 o 
   4  10   3       79.46       77.54     34.72 o 
   5  10   3      394.15      373.17     61.81 o 
   6  10   3      237.79      257.81     58.13 o 
   7  10   3      125.30      108.57     46.59 o 
   8  10   3        2.20       49.98     37.04 o 
   9  10   3       32.56       38.96     40.83 o 
  10  10   3        9.34       57.83     42.28 o 
  11  10   3       70.16       75.30     49.74 o 
 -11  11   3       84.99      125.58     48.85 o 
 -10  11   3        0.33       28.46     38.16 o 
  -9  11   3      180.58      221.58     58.02 o 
  -8  11   3       25.07       31.90     47.52 o 
  -7  11   3      741.65      984.85    232.59 o 
  -6  11   3        0.94      -24.44     28.70 o 
  -5  11   3       40.68        3.13     30.22 o 
  -4  11   3      368.21      304.47     59.32 o 
  -3  11   3      106.86       34.52     62.56 o 
  -2  11   3     1030.30     1042.01     71.59 o 
  -1  11   3        5.93       12.63     18.51 o 
   0  11   3        4.78       14.04     17.98 o 
   1  11   3     1480.01     1760.08     92.38 o 
   2  11   3        5.53        1.95     16.76 o 
   3  11   3      781.59      857.33     62.16 o 
   4  11   3        1.55       -7.07     28.22 o 
   5  11   3       74.44       99.79     49.01 o 
   6  11   3      243.41      253.63     58.66 o 
   7  11   3      133.42      231.65     57.46 o 
   8  11   3       21.14       11.64     40.16 o 
   9  11   3      186.33      199.93    120.84 o 
  10  11   3      212.80      223.36     62.97 o 
  -9  12   3       87.49       38.34     49.56 o 
  -8  12   3       80.16      122.64     49.15 o 
  -7  12   3       38.17       47.85     39.42 o 
  -6  12   3       21.72       62.83     84.65 o 
  -5  12   3      430.39      656.84     84.22 o 
  -4  12   3      290.26      265.56     82.98 o 
  -3  12   3       13.04      -12.24     26.50 o 
  -2  12   3       33.88       37.60     27.90 o 
  -1  12   3      369.00      461.59     53.97 o 
   0  12   3       24.17       10.88     24.67 o 
   1  12   3      109.25       97.23     30.26 o 
   2  12   3      261.14      338.60     46.36 o 
   3  12   3       97.09      154.72     41.87 o 
   4  12   3      812.23      876.65     89.23 o 
   5  12   3       33.75       92.63     40.69 o 
   6  12   3       33.51      -12.53     32.40 o 
   7  12   3      337.89      363.68     72.17 o 
   8  12   3       23.07       13.58     59.59 o 
   9  12   3      122.09      208.01     57.38 o 
  -8  13   3       17.13      -33.33     37.50 o 
  -7  13   3      161.12      116.93     48.15 o 
  -6  13   3       21.15      -13.03     36.34 o 
  -5  13   3       33.23       56.00     73.88 o 
  -4  13   3      122.86      216.79     56.71 o 
  -3  13   3       32.95       29.96     38.05 o 
  -2  13   3      106.91      121.58     36.29 o 
  -1  13   3      100.45       72.28     37.54 o 
   0  13   3        2.13       30.05     31.56 o 
   1  13   3      354.71      338.86     60.82 o 
   2  13   3       36.99       71.65     59.03 o 
   3  13   3      521.83      514.19    112.86 o 
   4  13   3       12.09       12.09     33.18 o 
   5  13   3       43.37       67.94     42.79 o 
   6  13   3       62.20       68.53     40.26 o 
   7  13   3       12.74       15.89     43.96 o 
  -5  14   3       11.29      -32.03     35.83 o 
  -4  14   3       36.26        3.45     42.51 o 
  -3  14   3      217.01      248.23     60.09 o 
  -2  14   3       46.76       19.68     52.72 o 
  -1  14   3       13.93       25.71     34.41 o 
   0  14   3      172.88      232.00     59.94 o 
   1  14   3       10.45       26.36     57.17 o 
   2  14   3      167.72      129.20     70.17 o 
   3  14   3        5.18      -10.77     42.69 o 
   4  14   3       79.94      175.60     85.76 o 
   5  14   3      163.15      222.01     99.12 o 
 -16   0   4       72.82      216.81     89.84 o 
 -15   0   4        0.04        5.94     50.12 o 
 -14   0   4       10.14        5.20     47.15 o 
 -13   0   4      504.02      770.46    136.25 o 
 -12   0   4       30.91       30.86     27.81 o 
 -11   0   4      242.70      202.67     67.57 o 
 -10   0   4      554.34      455.37     55.54 o 
  -9   0   4     6233.23     6793.00    183.98 o 
  -8   0   4      155.53      117.20     30.23 o 
  -7   0   4     3503.98     3957.33    118.55 o 
  -6   0   4      457.22      403.19     38.34 o 
  -5   0   4      340.21      401.01     34.43 o 
  -4   0   4      179.09      142.20     22.31 o 
  -3   0   4     8035.46    10427.40    248.37 o 
  -2   0   4    61216.36    73558.33   1493.18 o 
  -1   0   4      492.49      307.03     27.47 o 
   0   0   4       32.15       12.45      8.24 o 
   1   0   4     6483.64     6144.08     88.12 o 
   2   0   4     3486.36     3878.70     88.59 o 
   3   0   4     2913.89     3341.34    136.25 o 
   4   0   4     1310.33     1571.28     56.43 o 
   5   0   4     1719.78     1822.83     65.35 o 
   6   0   4     7054.92     7637.36    170.05 o 
   7   0   4      184.81      273.31     36.51 o 
   8   0   4      228.68      238.49     36.83 o 
   9   0   4     2369.58     2297.13     97.39 o 
  10   0   4       25.14       18.73     23.18 o 
  11   0   4      636.98      580.52     61.51 o 
  12   0   4     2056.10     2100.92    158.15 o 
  13   0   4      457.50      487.83     95.04 o 
  14   0   4       47.70       55.69     47.89 o 
  15   0   4        1.48      -13.37     42.69 o 
 -16   1   4        9.02      -48.36     32.24 o 
 -15   1   4      467.27      539.70     77.41 o 
 -14   1   4       26.95      -18.40     31.38 o 
 -13   1   4      374.85      392.20     58.23 o 
 -12   1   4        7.86      -20.60     20.78 o 
 -11   1   4      156.67      209.23     31.41 o 
 -10   1   4      481.96      367.54     37.13 o 
  -9   1   4      268.55      246.70     30.10 o 
  -8   1   4       64.91       41.71     16.60 o 
  -7   1   4    17352.29    19260.96    248.27 o 
  -6   1   4     1795.17     2185.16     63.08 o 
  -5   1   4     7656.96     7981.22    132.73 o 
  -4   1   4     7221.76     8161.54    149.44 o 
  -3   1   4       25.77       42.60     10.97 o 
  -2   1   4     2351.73     3152.05    121.03 o 
  -1   1   4    32153.36    33831.77    792.66 o 
   0   1   4     3043.82     3198.31     48.19 o 
   1   1   4    30462.34    35522.08    358.42 o 
   2   1   4     3367.79     3733.48     60.58 o 
   3   1   4      225.51      250.43     15.21 o 
   4   1   4     1655.96     1688.91     41.27 o 
   5   1   4     5382.25     5479.38    116.01 o 
   6   1   4      230.19      249.31     22.74 o 
   7   1   4     4252.48     3841.83     83.06 o 
   8   1   4      210.92      210.68     25.24 o 
   9   1   4     2429.76     2524.57     73.55 o 
  10   1   4     1850.84     1871.99     75.72 o 
  11   1   4        3.46      -24.98     16.65 o 
  12   1   4      793.30      937.76     65.96 o 
  13   1   4        2.53      -25.45     36.94 o 
  14   1   4       23.43       26.30     30.06 o 
  15   1   4       75.67       90.59     54.95 o 
  16   1   4        0.55      -67.38     44.92 o 
 -16   2   4      105.13      165.06     48.43 o 
 -15   2   4        0.79        2.33     35.90 o 
 -14   2   4      465.68      576.11     61.09 o 
 -13   2   4      259.15      331.34     47.89 o 
 -12   2   4       13.26        8.13     22.81 o 
 -11   2   4     1264.45     1638.81     81.61 o 
 -10   2   4       60.35       58.50     20.68 o 
  -9   2   4     3397.33     3702.51    110.76 o 
  -8   2   4     4519.86     4934.61    122.63 o 
  -7   2   4        9.66        2.73     15.57 o 
  -6   2   4    14405.26    15932.05    236.24 o 
  -5   2   4      348.65      463.74     28.01 o 
  -4   2   4     1403.11     1636.08     43.86 o 
  -3   2   4     2041.67     1406.23     56.48 o 
  -2   2   4     6466.12     7525.85    148.06 o 
  -1   2   4     5697.09     5800.49    101.94 o 
   0   2   4     5257.32     5555.60     68.75 o 
   1   2   4    74502.93    86159.10    781.90 o 
   2   2   4    13548.82    15528.55    208.81 o 
   3   2   4    27428.96    28733.77    322.27 o 
   4   2   4      450.70      383.89     28.23 o 
   5   2   4      587.40      511.21     30.38 o 
   6   2   4     4629.99     4766.63     89.21 o 
   7   2   4      873.22      953.95     41.79 o 
   8   2   4      302.98      305.48     29.63 o 
   9   2   4      757.66      638.06     41.00 o 
  10   2   4      113.70      148.29     47.47 o 
  11   2   4      831.13      937.67     66.21 o 
  12   2   4       24.06       24.58     21.28 o 
  13   2   4      209.77      218.61     43.04 o 
  14   2   4      117.32      116.57     57.17 o 
  15   2   4      131.80      162.98     68.68 o 
 -16   3   4       12.36       -2.95     47.71 o 
 -15   3   4       12.22        7.82     29.26 o 
 -14   3   4      106.20      118.21     58.93 o 
 -13   3   4     1338.04     1203.46    115.98 o 
 -12   3   4      230.92      135.41     34.76 o 
 -11   3   4       77.33       52.53     25.89 o 
 -10   3   4      669.27      550.58     51.31 o 
  -9   3   4     6029.51     5685.59    173.76 o 
  -8   3   4      695.34      636.41     41.60 o 
  -7   3   4      673.93      635.85     37.36 o 
  -6   3   4     7520.23     8453.19    178.01 o 
  -5   3   4     4457.10     3773.08    126.09 o 
  -4   3   4     1223.58     1300.08     92.81 o 
  -3   3   4     5858.21     5408.41    236.67 o 
  -2   3   4     9081.50     9585.67    138.51 o 
  -1   3   4     9846.78    11312.90    165.55 o 
   0   3   4    15983.50    18002.50    185.84 o 
   1   3   4     2003.75     1993.71     38.53 o 
   2   3   4       29.15        8.60      8.64 o 
   3   3   4      111.43       90.63     15.13 o 
   4   3   4     3316.47     3336.84    162.33 o 
   5   3   4     5873.52     5206.19    111.83 o 
   6   3   4        7.15        8.69     12.33 o 
   7   3   4       79.61       53.75     16.59 o 
   8   3   4     3307.36     3476.07     84.12 o 
   9   3   4     3368.42     3714.32     91.62 o 
  10   3   4       41.10       34.77     21.12 o 
  11   3   4       75.78       39.37     32.64 o 
  12   3   4       55.12       72.73     26.67 o 
  13   3   4        2.74       68.97     53.83 o 
  14   3   4      123.77      181.17     76.85 o 
  15   3   4        0.01        2.97     50.12 o 
 -16   4   4        0.90      -29.04     39.50 o 
 -15   4   4       20.09       38.16     35.21 o 
 -14   4   4       69.21       28.27     28.98 o 
 -13   4   4       90.12       57.33     30.75 o 
 -12   4   4      139.74      128.33     36.01 o 
 -11   4   4      337.65      201.65     55.29 o 
 -10   4   4     1041.00      992.03     83.42 o 
  -9   4   4       43.02       -4.43     36.94 o 
  -8   4   4      176.44      125.72     35.03 o 
  -7   4   4       10.37       20.30     14.29 o 
  -6   4   4     1848.03     1789.37     49.99 o 
  -5   4   4     3559.59     4283.00    200.48 o 
  -4   4   4      564.32      781.46     55.13 o 
  -3   4   4     2007.26     2015.81     75.60 o 
  -2   4   4      189.88      190.68     27.62 o 
  -1   4   4     1236.28     1237.13     31.84 o 
   0   4   4     1027.99     1037.21     32.74 o 
   1   4   4      262.88      262.39     12.61 o 
   2   4   4     1338.13     1333.18     26.91 o 
   3   4   4      394.62      498.25     29.55 o 
   4   4   4     2638.25     2740.14     76.01 o 
   5   4   4       91.52       76.31     19.34 o 
   6   4   4      382.16      324.00     33.43 o 
   7   4   4      490.36      444.48     40.35 o 
   8   4   4      543.14      578.26     38.42 o 
   9   4   4      153.52      119.26     30.47 o 
  10   4   4        5.38      -17.19     18.81 o 
  11   4   4      111.15       91.58     28.88 o 
  12   4   4      286.14      154.83     43.82 o 
  13   4   4       20.41        6.81     40.10 o 
  14   4   4        0.13        9.39     37.33 o 
  15   4   4        1.24      -26.36     56.80 o 
 -15   5   4       41.24       42.81     50.68 o 
 -14   5   4       60.54      114.47     35.72 o 
 -13   5   4      181.41      200.94     45.18 o 
 -12   5   4       46.70       40.59     29.13 o 
 -11   5   4      718.93      803.59     84.65 o 
 -10   5   4      188.41      109.05     37.55 o 
  -9   5   4     2406.76     2330.55    238.16 o 
  -8   5   4     3059.26     3417.88    134.13 o 
  -7   5   4      689.29      800.46     66.74 o 
  -6   5   4       26.62       68.69     29.44 o 
  -5   5   4     3207.17     2566.84    100.53 o 
  -4   5   4        0.06       20.44     20.24 o 
  -3   5   4     3832.57     3962.80     78.78 o 
  -2   5   4     2968.40     3025.29     60.85 o 
  -1   5   4      354.50      314.43     19.82 o 
   0   5   4     5318.97     5223.56     79.51 o 
   1   5   4     4649.36     4933.48     66.33 o 
   2   5   4     2990.14     3090.12     49.07 o 
   3   5   4      812.92      653.20     34.61 o 
   4   5   4      619.52      435.29     50.26 o 
   5   5   4     5296.13     5640.44    126.43 o 
   6   5   4     2045.53     2115.41     75.52 o 
   7   5   4        0.80       54.08     20.71 o 
   8   5   4      108.49       94.71     26.72 o 
   9   5   4     1538.56     1839.23    170.21 o 
  10   5   4      287.40      204.64     53.48 o 
  11   5   4        9.91      -33.17     30.26 o 
  12   5   4      139.83       91.07     54.57 o 
  13   5   4        9.61      -41.24     45.11 o 
  14   5   4      110.11      154.89     73.32 o 
  15   5   4       71.83      102.09     75.74 o 
 -15   6   4        4.78      -15.02     56.99 o 
 -14   6   4       81.25      104.92     48.68 o 
 -13   6   4        0.12      -25.41     34.25 o 
 -12   6   4       13.27       81.91     38.93 o 
 -11   6   4      685.38      799.31     86.10 o 
 -10   6   4       12.31       -1.22     40.28 o 
  -9   6   4       89.94       88.98     36.47 o 
  -8   6   4      560.82      497.44     63.57 o 
  -7   6   4      343.63      335.62     88.73 o 
  -6   6   4      988.04      998.52     73.82 o 
  -5   6   4      305.67      144.92     34.76 o 
  -4   6   4       95.96       83.66     14.32 o 
  -3   6   4     2088.59     1970.62     49.76 o 
  -2   6   4     5408.54     5719.68    130.15 o 
  -1   6   4     2235.65     2427.05     53.29 o 
   0   6   4      104.21      105.63     15.57 o 
   1   6   4      582.68      718.36     26.31 o 
   2   6   4      876.53      891.61     27.61 o 
   3   6   4     3325.78     3566.93     65.25 o 
   4   6   4      447.26      447.28     58.30 o 
   5   6   4       12.04        1.24     16.10 o 
   6   6   4     2423.55     2359.83     83.23 o 
   7   6   4       10.58       20.06     20.41 o 
   8   6   4       10.89       31.69     22.73 o 
   9   6   4       24.28       36.78     29.41 o 
  10   6   4        9.55      -16.84     26.76 o 
  11   6   4        3.60       -1.10     28.09 o 
  12   6   4      151.36       92.91     41.46 o 
  13   6   4       24.27       12.93     44.74 o 
  14   6   4       15.56       32.20     42.38 o 
 -14   7   4        9.43       19.53     37.20 o 
 -13   7   4      143.28       81.65     77.22 o 
 -12   7   4        1.50      -47.00     31.33 o 
 -11   7   4      139.66      139.68     47.64 o 
 -10   7   4      486.26      367.78    120.29 o 
  -9   7   4       38.53      124.51     40.02 o 
  -8   7   4       17.42        8.05     27.00 o 
  -7   7   4     1609.94     1385.89     92.92 o 
  -6   7   4      428.84      542.41     61.03 o 
  -5   7   4      237.01      228.99     42.26 o 
  -4   7   4      169.03      158.62     28.52 o 
  -3   7   4     1286.59     1183.55     41.87 o 
  -2   7   4      335.28      416.73     26.28 o 
  -1   7   4     3207.14     3132.37     65.54 o 
   0   7   4       23.82       -3.08     11.28 o 
   1   7   4       33.21       29.72     10.12 o 
   2   7   4      947.74      965.46     38.91 o 
   3   7   4       70.74       44.90     14.70 o 
   4   7   4       12.29        4.45     14.89 o 
   5   7   4     1674.80     1714.76    112.11 o 
   6   7   4     1626.00     1541.16     74.84 o 
   7   7   4        8.37       12.81     22.95 o 
   8   7   4       48.63       39.68     29.28 o 
   9   7   4      122.32      118.06     41.07 o 
  10   7   4      171.76      251.34     55.32 o 
  11   7   4      568.45      560.31     80.10 o 
  12   7   4      264.53      222.27     55.71 o 
  13   7   4        0.16      -10.59     33.35 o 
  14   7   4        1.14       -5.84     38.50 o 
 -14   8   4        1.29       29.61     44.71 o 
 -13   8   4      182.22      145.30     70.17 o 
 -12   8   4      311.98      293.88     65.35 o 
 -11   8   4       43.16       57.96     33.99 o 
 -10   8   4      572.15      526.23     77.30 o 
  -9   8   4      701.88      699.62     80.46 o 
  -8   8   4      112.94       97.33     49.01 o 
  -7   8   4      185.70      170.99     59.21 o 
  -6   8   4        7.00        9.43     27.24 o 
  -5   8   4      445.56      362.43     40.73 o 
  -4   8   4     4384.27     4896.40    124.15 o 
  -3   8   4        6.29      -17.37     15.45 o 
  -2   8   4       14.44       10.67     12.07 o 
  -1   8   4     2112.87     2069.64     55.38 o 
   0   8   4      263.86      341.95     27.84 o 
   1   8   4     2455.81     2254.24     59.75 o 
   2   8   4       15.34        6.50     12.59 o 
   3   8   4      292.27      219.42     23.80 o 
   4   8   4     6382.14     7101.89    138.92 o 
   5   8   4      102.01      217.37     34.16 o 
   6   8   4       43.16       52.49     23.87 o 
   7   8   4      188.77      169.50     48.31 o 
   8   8   4      139.92      157.47     46.23 o 
   9   8   4       39.85       86.83     42.18 o 
  10   8   4      116.65      135.94     49.47 o 
  11   8   4      141.45      118.76    126.78 o 
  12   8   4       92.27      136.43     73.32 o 
  13   8   4      300.25      315.94     96.90 o 
 -13   9   4       72.65      104.34     48.14 o 
 -12   9   4       87.19      182.67     56.01 o 
 -11   9   4        3.62       -3.16     78.15 o 
 -10   9   4      134.39      138.82     46.87 o 
  -9   9   4        0.78       17.49     38.98 o 
  -8   9   4        4.14      -30.43     22.80 o 
  -7   9   4     1339.65     1403.07    103.50 o 
  -6   9   4      196.23      120.41     30.00 o 
  -5   9   4     2308.71     2424.25     91.69 o 
  -4   9   4      144.58      101.96     28.55 o 
  -3   9   4     2165.49     2369.49     85.68 o 
  -2   9   4     2660.84     2693.93     79.53 o 
  -1   9   4     2261.30     2473.24     75.15 o 
   0   9   4     2397.00     2664.86     83.68 o 
   1   9   4      196.48      189.07     23.24 o 
   2   9   4      813.51      838.81     53.88 o 
   3   9   4      458.72      517.64     35.37 o 
   4   9   4       16.52       27.37     17.20 o 
   5   9   4      322.22      403.26     74.25 o 
   6   9   4       18.47      -27.21     27.06 o 
   7   9   4      779.35      960.17     95.78 o 
   8   9   4      156.94      183.61     52.65 o 
   9   9   4      247.45      294.73     59.58 o 
  10   9   4      432.75      667.85    151.29 o 
  11   9   4        9.21       -2.54     40.28 o 
  12   9   4      240.34      269.09     64.02 o 
 -12  10   4        0.05       37.08     39.94 o 
 -11  10   4      253.75      250.70     61.12 o 
 -10  10   4        0.92       -5.17     55.50 o 
  -9  10   4      165.99      217.12     56.37 o 
  -8  10   4      280.51      359.62     64.64 o 
  -7  10   4       22.78       32.47     36.30 o 
  -6  10   4      176.87      210.06     50.77 o 
  -5  10   4      932.37      906.18    107.12 o 
  -4  10   4      206.07      203.52     36.31 o 
  -3  10   4     1617.54     1592.54     82.99 o 
  -2  10   4     1609.07     1828.46     69.77 o 
  -1  10   4     2929.73     3284.28     91.55 o 
   0  10   4        1.39       28.47     19.06 o 
   1  10   4      430.45      435.85     33.83 o 
   2  10   4     1846.41     2179.58     89.28 o 
   3  10   4     1831.12     1929.38     62.61 o 
   4  10   4       21.08       73.00     49.01 o 
   5  10   4      302.19      236.11     52.75 o 
   6  10   4      835.04      857.75     89.11 o 
   7  10   4      110.77      119.33     58.66 o 
   8  10   4       45.87       51.52     44.06 o 
   9  10   4      152.08      121.70     48.88 o 
  10  10   4        5.38       59.63     36.01 o 
  11  10   4      210.81      261.96     67.47 o 
 -11  11   4       33.03      110.43     44.73 o 
 -10  11   4        0.25      -60.70     40.47 o 
  -9  11   4      124.40      146.20     62.74 o 
  -8  11   4       76.65      102.84     48.63 o 
  -7  11   4        1.81       34.24     37.50 o 
  -6  11   4      173.38      181.81    134.95 o 
  -5  11   4      512.32      602.22     77.52 o 
  -4  11   4      175.91      242.57     50.31 o 
  -3  11   4     1354.18     1454.48     78.94 o 
  -2  11   4        1.15       27.01     20.20 o 
  -1  11   4       23.16       48.51     20.91 o 
   0  11   4       78.96       77.32     23.28 o 
   1  11   4      285.69      290.88     40.67 o 
   2  11   4      112.65       76.30     20.63 o 
   3  11   4      304.51      261.15     41.49 o 
   4  11   4      154.45      147.82     46.78 o 
   5  11   4       70.56      159.76     47.84 o 
   6  11   4        0.26       35.72     35.70 o 
   7  11   4        0.34       27.83     64.60 o 
   8  11   4      607.72      646.32     92.32 o 
   9  11   4      201.75      241.42     60.32 o 
  10  11   4       14.49       -5.07     34.42 o 
  -9  12   4       14.27       19.52     38.70 o 
  -8  12   4       11.66       -5.77     33.98 o 
  -7  12   4       60.26       90.80     43.64 o 
  -6  12   4       86.73      105.63     45.80 o 
  -5  12   4       10.71       30.59     30.59 o 
  -4  12   4       24.06       13.45     54.95 o 
  -3  12   4       27.30       74.07     37.47 o 
  -2  12   4       89.32       56.76     29.51 o 
  -1  12   4        8.30       28.80     25.86 o 
   0  12   4        9.24       -3.88     19.17 o 
   1  12   4       25.28       10.33     26.76 o 
   2  12   4       23.86       80.46     64.41 o 
   3  12   4       12.91       38.68     26.46 o 
   4  12   4        0.55       14.98     33.17 o 
   5  12   4       16.18       47.14     34.34 o 
   6  12   4        6.13       12.20     36.65 o 
   7  12   4       23.53       12.29     41.69 o 
   8  12   4       47.77       65.79     43.48 o 
   9  12   4       60.90      121.30     56.06 o 
  -8  13   4      156.73      206.51     58.95 o 
  -7  13   4       42.71       33.21     35.83 o 
  -6  13   4       32.14       18.36     40.64 o 
  -5  13   4        0.26       -1.27     43.99 o 
  -4  13   4        5.43       50.78     35.31 o 
  -3  13   4        0.04      114.03     39.89 o 
  -2  13   4       21.03       -9.92     31.93 o 
  -1  13   4       40.20       48.21     30.77 o 
   0  13   4      126.11       72.05     70.54 o 
   1  13   4        4.01      -29.70     45.66 o 
   2  13   4      103.33       98.01     60.51 o 
   3  13   4      165.24      177.09     75.36 o 
   4  13   4       12.33      -61.26     50.49 o 
   5  13   4        0.15      -14.39     32.52 o 
   6  13   4      162.21      111.58     50.80 o 
   7  13   4       20.18       50.09     46.43 o 
  -5  14   4        2.90      -11.96     36.22 o 
  -4  14   4       33.87       96.45     94.48 o 
  -3  14   4      157.11      271.76     61.68 o 
  -2  14   4      100.32      121.40     68.31 o 
  -1  14   4       49.35       64.51     43.17 o 
   0  14   4       26.67        9.65     53.83 o 
   1  14   4       64.47       65.71     69.05 o 
   2  14   4       89.67      128.08     66.08 o 
   3  14   4       36.54       44.55     60.51 o 
   4  14   4        0.39      -79.63     53.09 o 
 -16   1   5        5.35      -57.63     38.42 o 
 -15   1   5       57.49       63.31     43.38 o 
 -14   1   5        8.86       20.60     31.91 o 
 -13   1   5        6.57       21.57     32.47 o 
 -12   1   5      109.84       47.61     25.89 o 
 -11   1   5      461.67      343.96     37.05 o 
 -10   1   5       11.69       31.95     20.15 o 
  -9   1   5     2758.83     3224.16    110.49 o 
  -8   1   5     1405.17     1205.90     49.25 o 
  -7   1   5       43.39       60.16     16.66 o 
  -6   1   5      215.77      259.32     25.77 o 
  -5   1   5      527.03      477.14     40.71 o 
  -4   1   5      295.03      275.98     31.80 o 
  -3   1   5    17941.59    20654.76    268.67 o 
  -2   1   5     6929.36     8836.13    128.14 o 
  -1   1   5     6022.19     6121.65     94.81 o 
   0   1   5    32341.94    36932.00    387.07 o 
   1   1   5     9278.69     9414.73    103.19 o 
   2   1   5     1086.23     1451.99     35.99 o 
   3   1   5     1369.53     1436.36     44.55 o 
   4   1   5      188.69      146.26     14.41 o 
   5   1   5     1219.92     1154.22     36.79 o 
   6   1   5     7433.35     8064.99    154.22 o 
   7   1   5     1304.78     1426.74     48.66 o 
   8   1   5       19.70       11.87     13.84 o 
   9   1   5     1581.49     1440.97     61.93 o 
  10   1   5       22.69       28.33     24.65 o 
  11   1   5      253.38      220.23     36.62 o 
  12   1   5      336.74      330.76     68.68 o 
  13   1   5       89.19       79.13     51.05 o 
  14   1   5      205.11      172.84     50.30 o 
  15   1   5       99.10       73.60     36.54 o 
 -16   2   5       15.33       21.66     40.79 o 
 -15   2   5        2.87       34.08     35.64 o 
 -14   2   5      386.76      360.30     52.79 o 
 -13   2   5       42.31       51.42     39.42 o 
 -12   2   5       29.29       28.57     24.92 o 
 -11   2   5      824.77     1003.27    106.81 o 
 -10   2   5      846.01      887.86     61.46 o 
  -9   2   5      348.83      343.09     33.13 o 
  -8   2   5     1520.16     1480.22     60.61 o 
  -7   2   5     5001.79     4563.08    201.61 o 
  -6   2   5     4148.81     4005.63     88.21 o 
  -5   2   5     5405.65     6117.93    120.48 o 
  -4   2   5        0.32        9.69      9.01 o 
  -3   2   5      541.95      470.08     19.70 o 
  -2   2   5     4382.02     5461.85     87.73 o 
  -1   2   5    28002.12    31721.16    390.87 o 
   0   2   5    90074.84   104421.84    941.88 o 
   1   2   5     8958.94     9241.05     92.65 o 
   2   2   5     5774.53     6191.51    155.61 o 
   3   2   5      939.71      852.36     32.45 o 
   4   2   5     2509.03     2795.88     65.00 o 
   5   2   5      310.83      297.23     21.62 o 
   6   2   5       25.39       14.84     12.28 o 
   7   2   5     5576.27     6068.02    110.21 o 
   8   2   5     1136.60     1017.34     54.34 o 
   9   2   5      995.79     1059.16     61.41 o 
  10   2   5       44.42       43.90     30.17 o 
  11   2   5      700.90      698.42     57.04 o 
  12   2   5      288.74      320.60     43.99 o 
  13   2   5       79.26        6.87     28.09 o 
  14   2   5       42.57       71.52     36.73 o 
  15   2   5       70.24       24.87     45.29 o 
 -16   3   5       29.65       64.84     44.36 o 
 -15   3   5      110.03       69.29     52.56 o 
 -14   3   5      370.90      577.26     64.76 o 
 -13   3   5      180.59      167.66     37.53 o 
 -12   3   5      335.60      496.82     56.08 o 
 -11   3   5     2259.96     2112.06     92.02 o 
 -10   3   5       40.00       13.15     24.64 o 
  -9   3   5     3464.52     3753.05    236.30 o 
  -8   3   5      432.71      401.65     34.32 o 
  -7   3   5        0.48        4.99     13.63 o 
  -6   3   5     2619.08     2361.51     61.73 o 
  -5   3   5        1.95       -1.02     24.13 o 
  -4   3   5    21834.44    23207.02    407.82 o 
  -3   3   5     4924.23     4325.44    178.57 o 
  -2   3   5     2703.60     2349.69     48.86 o 
  -1   3   5    18963.03    20763.07    235.92 o 
   0   3   5      886.65      921.67     27.24 o 
   1   3   5     2098.33     1913.06     42.02 o 
   2   3   5      420.92      356.84     30.06 o 
   3   3   5    13105.51    14131.90    184.81 o 
   4   3   5     8464.40     8141.07    149.56 o 
   5   3   5     1843.66     1705.44     85.23 o 
   6   3   5     8863.44     9832.45    147.71 o 
   7   3   5     2390.01     2075.17     83.92 o 
   8   3   5     3859.09     3742.28     87.75 o 
   9   3   5      725.77      657.85     52.01 o 
  10   3   5      429.85      522.79     49.47 o 
  11   3   5      887.83      918.05     64.49 o 
  12   3   5        7.79        2.48     20.12 o 
  13   3   5      201.24      341.70     77.41 o 
  14   3   5       67.93       55.32     52.72 o 
  15   3   5       35.03       70.54     56.06 o 
 -16   4   5       21.32       35.26     39.57 o 
 -15   4   5      233.20      291.27     51.15 o 
 -14   4   5        7.64        7.94     28.78 o 
 -13   4   5      101.15       57.82     31.21 o 
 -12   4   5     3025.00     2943.54    139.01 o 
 -11   4   5      146.52      139.69     33.47 o 
 -10   4   5     2339.88     2706.31    124.74 o 
  -9   4   5      994.52      912.55     75.75 o 
  -8   4   5      624.83      675.85     64.12 o 
  -7   4   5     4308.30     3976.11    181.73 o 
  -6   4   5     9920.33    10445.93    236.65 o 
  -5   4   5     2087.34     1658.30    111.93 o 
  -4   4   5      366.32      251.62     87.99 o 
  -3   4   5    10770.43    10777.62    293.10 o 
  -2   4   5      904.72      907.85     40.20 o 
  -1   4   5      795.62      864.10     27.28 o 
   0   4   5     3839.55     3572.72     59.56 o 
   1   4   5     8583.95     9123.75    114.22 o 
   2   4   5    12815.87    13478.32    156.11 o 
   3   4   5     2432.37     2420.23     60.52 o 
   4   4   5       60.10       52.66     15.68 o 
   5   4   5    10913.91    10676.83    188.71 o 
   6   4   5     1496.28     1652.43     72.89 o 
   7   4   5     2435.23     2307.93     64.56 o 
   8   4   5      345.18      311.69     39.11 o 
   9   4   5     1627.90     1738.60     77.76 o 
  10   4   5     1006.02     1116.35     86.98 o 
  11   4   5      104.55      121.65     40.89 o 
  12   4   5        5.09        8.82     29.99 o 
  13   4   5      281.13      302.73     57.60 o 
  14   4   5      219.86      154.07     69.42 o 
  15   4   5      136.90      181.54     77.96 o 
 -15   5   5        0.83       48.14     40.33 o 
 -14   5   5      549.10      594.65     70.07 o 
 -13   5   5      850.30      894.98     77.63 o 
 -12   5   5      235.35      225.68     42.45 o 
 -11   5   5      882.55      774.60     79.40 o 
 -10   5   5       16.94      -12.84     24.23 o 
  -9   5   5      594.19      626.10    167.44 o 
  -8   5   5       93.47       49.59     27.04 o 
  -7   5   5        1.19       34.14     23.67 o 
  -6   5   5      353.56      311.46     47.08 o 
  -5   5   5     1555.25     1808.14    111.75 o 
  -4   5   5     2540.61     2583.30     97.65 o 
  -3   5   5     2107.25     1879.94     67.58 o 
  -2   5   5       88.78       68.04     13.20 o 
  -1   5   5    21849.05    23229.27    246.48 o 
   0   5   5     1196.28     1098.65     41.12 o 
   1   5   5     6569.11     7371.69    103.26 o 
   2   5   5      815.74      767.10     30.42 o 
   3   5   5     4107.54     4570.37     92.34 o 
   4   5   5      415.18      286.66     35.63 o 
   5   5   5      467.79      387.50     36.35 o 
   6   5   5     1884.84     1742.55     70.05 o 
   7   5   5     1755.40     1884.54     75.16 o 
   8   5   5     2636.90     2602.31     91.84 o 
   9   5   5     1455.39     1536.39     76.01 o 
  10   5   5        6.36        4.48     19.40 o 
  11   5   5      177.48      216.94     50.98 o 
  12   5   5      169.36      222.43     55.13 o 
  13   5   5      225.98      169.80     52.63 o 
  14   5   5       30.73       79.48     93.93 o 
 -15   6   5       25.98       85.54     78.89 o 
 -14   6   5       75.86      115.62     38.65 o 
 -13   6   5      106.67       73.00     36.28 o 
 -12   6   5       32.91        5.60     33.78 o 
 -11   6   5      397.88      398.82     63.79 o 
 -10   6   5     1678.62     1679.60    111.46 o 
  -9   6   5       29.85       91.59     49.93 o 
  -8   6   5       66.54       16.70     54.02 o 
  -7   6   5      301.84      317.89     75.36 o 
  -6   6   5      309.24      242.09     63.67 o 
  -5   6   5     2415.03     2364.69    147.76 o 
  -4   6   5      422.90      412.73     46.43 o 
  -3   6   5        9.21       17.56     11.39 o 
  -2   6   5      153.05      174.39     19.14 o 
  -1   6   5      301.05      318.94     22.81 o 
   0   6   5      816.38      814.79     33.09 o 
   1   6   5       39.57        3.55     10.44 o 
   2   6   5      118.23      130.57     12.20 o 
   3   6   5    13856.49    13773.05    149.64 o 
   4   6   5     1273.39     1366.43     65.70 o 
   5   6   5      981.09      905.37    111.54 o 
   6   6   5     1070.78      977.89     57.97 o 
   7   6   5      210.76      235.22     56.13 o 
   8   6   5       22.04       28.98     23.19 o 
   9   6   5      371.77      335.08     69.97 o 
  10   6   5       22.34       97.30     34.86 o 
  11   6   5      714.09      864.17    170.78 o 
  12   6   5      416.48      457.48     71.83 o 
  13   6   5      254.68      238.72     59.60 o 
  14   6   5       19.35        5.13     73.88 o 
 -14   7   5       13.25       65.58     45.48 o 
 -13   7   5       71.28      104.93     47.00 o 
 -12   7   5        7.85       15.25     36.24 o 
 -11   7   5      519.15      442.93     72.36 o 
 -10   7   5      742.77      753.91     84.53 o 
  -9   7   5        0.16       42.40     46.96 o 
  -8   7   5      148.97       83.72     32.66 o 
  -7   7   5       49.89       60.05     30.51 o 
  -6   7   5       52.03       30.80     35.27 o 
  -5   7   5     1160.21     1095.60     77.05 o 
  -4   7   5      468.47      476.59     41.77 o 
  -3   7   5     1792.37     1545.93     65.64 o 
  -2   7   5      542.60      481.08     32.26 o 
  -1   7   5       65.16       39.36     13.80 o 
   0   7   5      517.22      580.17     33.89 o 
   1   7   5     5290.80     5167.79     90.89 o 
   2   7   5       34.70       15.21     11.86 o 
   3   7   5      164.13      176.01     21.07 o 
   4   7   5        9.44        8.27     14.83 o 
   5   7   5      248.15      183.56     31.32 o 
   6   7   5     1912.26     2007.72    116.82 o 
   7   7   5        0.06        4.76     22.24 o 
   8   7   5       16.49       79.55     34.90 o 
   9   7   5     1604.13     1659.64    114.45 o 
  10   7   5      145.79      192.09     49.63 o 
  11   7   5      148.18      186.76     49.16 o 
  12   7   5       10.01       65.77     39.59 o 
  13   7   5        1.15        7.26     46.41 o 
 -14   8   5        2.93      -13.44     29.04 o 
 -13   8   5        1.05        8.90     59.77 o 
 -12   8   5        0.21        4.45     37.13 o 
 -11   8   5       61.97       74.68     44.92 o 
 -10   8   5      496.05      569.68    104.14 o 
  -9   8   5        0.54       20.19     30.97 o 
  -8   8   5     1080.30     1077.98    143.12 o 
  -7   8   5        7.75       33.02     27.53 o 
  -6   8   5      281.32      246.51     54.39 o 
  -5   8   5      940.99      973.64     60.15 o 
  -4   8   5        9.55       17.53     20.19 o 
  -3   8   5      812.04      875.43     54.24 o 
  -2   8   5      427.73      416.11     35.43 o 
  -1   8   5       48.33       23.12     13.43 o 
   0   8   5      395.00      396.99     34.76 o 
   1   8   5      356.48      323.05     32.16 o 
   2   8   5       13.82        0.84     11.89 o 
   3   8   5      645.79      705.01     37.76 o 
   4   8   5     1665.09     1389.70     60.22 o 
   5   8   5     1064.49     1135.28     90.39 o 
   6   8   5     1063.22     1131.20     80.95 o 
   7   8   5       50.92      113.91     39.50 o 
   8   8   5        3.83       45.84     38.98 o 
   9   8   5      156.64      206.40     52.76 o 
  10   8   5      145.52      158.64     48.46 o 
  11   8   5       40.59       51.63     46.04 o 
  12   8   5        1.04       11.02     41.65 o 
  13   8   5       25.40       32.81     41.95 o 
 -13   9   5       11.22      -51.30     61.44 o 
 -12   9   5       56.44       -2.12     34.00 o 
 -11   9   5        0.69        1.78     32.28 o 
 -10   9   5       18.70      -17.54     55.32 o 
  -9   9   5      447.82      446.03     70.14 o 
  -8   9   5      570.50      512.00     73.34 o 
  -7   9   5      300.75      307.56     55.50 o 
  -6   9   5       38.60       -2.01     21.07 o 
  -5   9   5       13.72      -23.68     15.79 o 
  -4   9   5      160.43      133.26     29.86 o 
  -3   9   5       75.34      108.18     27.27 o 
  -2   9   5       97.37       60.27     20.24 o 
  -1   9   5      693.20      667.42     44.85 o 
   0   9   5     1914.84     2052.89     59.45 o 
   1   9   5     1432.90     1486.83     51.99 o 
   2   9   5      247.15      265.41     27.60 o 
   3   9   5      355.19      373.28     31.92 o 
   4   9   5      262.61      210.97     30.40 o 
   5   9   5      900.56      775.66     60.25 o 
   6   9   5      152.98      194.19     55.13 o 
   7   9   5      145.94      168.95     48.75 o 
   8   9   5       57.34       37.03    104.32 o 
   9   9   5        0.73       26.49     33.26 o 
  10   9   5       81.39      109.38     49.42 o 
  11   9   5        8.36       -3.35     38.19 o 
  12   9   5       10.83       21.64     62.37 o 
 -12  10   5        5.59       40.29     82.98 o 
 -11  10   5        1.69       -7.10     32.07 o 
 -10  10   5      105.06      109.19     47.39 o 
  -9  10   5      126.03      132.66     45.30 o 
  -8  10   5       14.48       41.78     35.01 o 
  -7  10   5       34.75       35.94     38.98 o 
  -6  10   5       15.97       50.89     27.09 o 
  -5  10   5      366.26      413.26     82.36 o 
  -4  10   5        0.28       -8.14     25.03 o 
  -3  10   5     1147.27     1171.06    108.83 o 
  -2  10   5      346.70      398.97     39.55 o 
  -1  10   5       21.18       69.49     22.39 o 
   0  10   5      341.31      286.38     32.63 o 
   1  10   5       26.21       17.84     16.69 o 
   2  10   5       23.03       52.48     16.93 o 
   3  10   5      221.40      169.92     33.38 o 
   4  10   5       23.65       41.65     27.63 o 
   5  10   5      268.55      225.57     50.48 o 
   6  10   5      161.52      115.44     39.47 o 
   7  10   5      748.72      631.80     83.94 o 
   8  10   5        1.31        7.45     76.66 o 
   9  10   5       30.02      193.58     54.22 o 
  10  10   5        9.38       20.11     40.42 o 
  11  10   5        0.08       43.39     40.56 o 
 -11  11   5       51.85       76.12     77.96 o 
 -10  11   5        6.96       46.21     34.04 o 
  -9  11   5      308.86      303.79     72.21 o 
  -8  11   5        2.46       84.83     40.69 o 
  -7  11   5      418.05      329.91     64.80 o 
  -6  11   5      162.54      204.12     58.66 o 
  -5  11   5       44.89       79.52     34.71 o 
  -4  11   5     1329.10     1451.01     82.37 o 
  -3  11   5      176.92      122.74     45.62 o 
  -2  11   5      119.85      121.52     29.04 o 
  -1  11   5     1126.75     1110.55     60.75 o 
   0  11   5       33.26       46.15     22.65 o 
   1  11   5      342.53      388.95     40.04 o 
   2  11   5      206.99      192.77     30.88 o 
   3  11   5      472.60      565.91     80.83 o 
   4  11   5       85.65       94.56     41.21 o 
   5  11   5      285.94      233.53     53.26 o 
   6  11   5       92.96      104.14     45.76 o 
   7  11   5        9.72       47.87     39.57 o 
   8  11   5      147.83      190.47     57.08 o 
   9  11   5        0.52       -2.96     43.99 o 
  10  11   5       40.28       58.84     42.32 o 
  -9  12   5       18.45       33.06     38.09 o 
  -8  12   5       69.97      186.55     52.90 o 
  -7  12   5      227.37      307.41     65.07 o 
  -6  12   5      240.54      273.27     62.03 o 
  -5  12   5       11.23        9.32     34.34 o 
  -4  12   5      366.84      386.84     94.11 o 
  -3  12   5      833.91      837.67     86.53 o 
  -2  12   5       88.86       29.72     30.68 o 
  -1  12   5      124.39      165.32     30.78 o 
   0  12   5      149.79      147.13     29.76 o 
   1  12   5      124.70       72.77     29.72 o 
   2  12   5      614.06      685.29     79.29 o 
   3  12   5        3.19       -0.95     30.07 o 
   4  12   5        3.51       49.05     33.71 o 
   5  12   5      601.34      622.24     95.41 o 
   6  12   5       38.07       63.37     38.26 o 
   7  12   5       46.59       47.34     44.09 o 
   8  12   5        7.32       46.47     40.87 o 
  -7  13   5        2.14      -36.87     37.71 o 
  -6  13   5      355.05      413.44     78.02 o 
  -5  13   5      116.45      130.49     46.83 o 
  -4  13   5       33.19       22.28     35.09 o 
  -3  13   5       70.89        1.54     34.81 o 
  -2  13   5       18.04      -11.09     31.13 o 
  -1  13   5      207.14      225.38     43.73 o 
   0  13   5        0.58      -57.92     38.61 o 
   1  13   5      489.70      420.63    102.47 o 
   2  13   5      166.98      109.66     43.04 o 
   3  13   5       74.91       59.77     59.03 o 
   4  13   5      237.99      259.88     89.84 o 
   5  13   5        0.05       17.82     49.38 o 
   6  13   5       76.46      125.43     67.01 o 
   7  13   5       37.61       40.90     42.32 o 
  -5  14   5      106.63      127.31     57.73 o 
  -4  14   5        7.01       41.11     38.48 o 
  -3  14   5        9.31        3.34     36.57 o 
  -2  14   5       83.97      139.51     49.30 o 
  -1  14   5       10.68        5.57     49.01 o 
   0  14   5       94.23      183.77     81.68 o 
   1  14   5       51.84       71.28     62.74 o 
   2  14   5       58.94      106.55     77.59 o 
   3  14   5      350.87      374.97    105.06 o 
   4  14   5       57.68      126.23     69.80 o 
 -16   0   6       49.54      -21.90     47.89 o 
 -15   0   6      257.13      226.09     85.39 o 
 -14   0   6      271.44      223.49     76.85 o 
 -13   0   6      166.23      108.78     60.89 o 
 -12   0   6     1599.42     2055.83    108.29 o 
 -11   0   6       30.47       27.53     29.43 o 
 -10   0   6      891.23     1013.45     75.46 o 
  -9   0   6     3365.94     3312.60    127.71 o 
  -8   0   6     1098.77      904.01     59.84 o 
  -7   0   6     1414.79     1576.30     72.06 o 
  -6   0   6    43104.75    46420.80    724.15 o 
  -5   0   6     1699.61     1809.99     66.62 o 
  -4   0   6     4537.50     5073.55    152.96 o 
  -3   0   6     7914.64     9105.74    230.55 o 
  -2   0   6     7965.27     8622.36    220.90 o 
  -1   0   6     3013.73     4394.16    134.39 o 
   0   0   6     4431.24     4234.94    100.24 o 
   1   0   6       80.01       48.35     14.00 o 
   2   0   6    48190.18    50118.71    600.08 o 
   3   0   6     8480.56     9693.42    143.72 o 
   4   0   6       12.06       23.06     13.44 o 
   5   0   6     3180.87     3439.33     94.26 o 
   6   0   6      601.62      489.39     39.96 o 
   7   0   6     1523.32     1492.26     94.86 o 
   8   0   6     2406.40     2093.42    288.46 o 
   9   0   6      462.07      363.21     46.62 o 
  10   0   6     1632.58     1694.40    133.65 o 
  11   0   6      563.88      494.88     89.47 o 
  12   0   6       98.47       85.39     47.15 o 
  13   0   6       16.02       30.44     42.32 o 
  14   0   6      134.95       74.99     51.60 o 
  15   0   6        1.62       38.98     46.04 o 
 -16   1   6       83.15       68.68     42.35 o 
 -15   1   6        9.14       53.19     42.15 o 
 -14   1   6      377.05      385.04     66.14 o 
 -13   1   6       11.91       -9.10     24.28 o 
 -12   1   6      440.17      357.97     47.04 o 
 -11   1   6      222.27      259.69     38.81 o 
 -10   1   6      336.78      401.96     37.95 o 
  -9   1   6      910.10      807.09     49.78 o 
  -8   1   6      117.37      115.00     21.29 o 
  -7   1   6      570.44      536.10     32.12 o 
  -6   1   6      800.55      643.18     50.19 o 
  -5   1   6     4560.68     4584.24     91.54 o 
  -4   1   6    11918.66    11281.52    168.38 o 
  -3   1   6    13284.50    14079.88    196.07 o 
  -2   1   6    27346.75    28294.75    355.68 o 
  -1   1   6      282.30      273.71     19.28 o 
   0   1   6    13837.49    14954.54    203.60 o 
   1   1   6      266.21      225.29     13.24 o 
   2   1   6      824.20      728.49     22.65 o 
   3   1   6      103.85      112.62     11.00 o 
   4   1   6     1489.55     1178.26     32.17 o 
   5   1   6     4398.09     4512.45     98.12 o 
   6   1   6     5018.59     4539.62    113.92 o 
   7   1   6      564.12      637.91     34.20 o 
   8   1   6     6359.76     6543.95    120.01 o 
   9   1   6       13.11       18.29     18.62 o 
  10   1   6     1381.05     1398.96     71.15 o 
  11   1   6      105.46       90.32     34.17 o 
  12   1   6      137.07      130.36     55.87 o 
  13   1   6       33.78      118.80     40.95 o 
  14   1   6      127.48      122.42     42.48 o 
  15   1   6       33.45       -3.53     70.17 o 
 -16   2   6      112.51       56.24     46.04 o 
 -15   2   6        0.08       14.96     35.94 o 
 -14   2   6       14.44       46.38     27.25 o 
 -13   2   6       88.70       97.26     32.44 o 
 -12   2   6       15.00       -0.30     22.59 o 
 -11   2   6      608.79      597.97     78.81 o 
 -10   2   6       68.22       38.60     24.76 o 
  -9   2   6       77.09       36.31     19.17 o 
  -8   2   6     6830.95     7028.38    142.46 o 
  -7   2   6     5684.57     5820.72    119.53 o 
  -6   2   6     1314.00     1285.58     47.89 o 
  -5   2   6     2376.04     2739.61     64.10 o 
  -4   2   6     3103.31     2442.52     54.89 o 
  -3   2   6     3980.90     4173.39     75.74 o 
  -2   2   6     4993.29     5098.93     87.25 o 
  -1   2   6     2170.57     2684.70     62.17 o 
   0   2   6    42334.36    52628.02    621.90 o 
   1   2   6       78.13       65.27      8.89 o 
   2   2   6     1584.50     1465.79     54.37 o 
   3   2   6       20.48       22.58     10.18 o 
   4   2   6    16983.20    17494.52    205.46 o 
   5   2   6       65.65       37.41     11.57 o 
   6   2   6     1247.93     1092.72     39.65 o 
   7   2   6     1237.97     1143.09     44.14 o 
   8   2   6      162.54      146.83     28.34 o 
   9   2   6      342.73      343.39     40.02 o 
  10   2   6      931.12      758.40     72.61 o 
  11   2   6       89.30       69.08     38.06 o 
  12   2   6      430.43      485.04     83.72 o 
  13   2   6      151.91      214.28     49.15 o 
  14   2   6       37.60      107.23     46.41 o 
  15   2   6       22.15       50.49     47.15 o 
 -16   3   6       47.36       92.56     44.81 o 
 -15   3   6       96.01      146.60     40.08 o 
 -14   3   6       83.73      103.30     33.89 o 
 -13   3   6       80.71      135.47     35.74 o 
 -12   3   6        5.20       40.30     24.95 o 
 -11   3   6     1202.19     1230.50     75.93 o 
 -10   3   6      122.33      101.86     28.50 o 
  -9   3   6     1968.54     2041.97    101.19 o 
  -8   3   6      909.68      945.82     71.42 o 
  -7   3   6      608.01      484.52     32.61 o 
  -6   3   6      653.28      629.39     31.89 o 
  -5   3   6     3732.07     3504.53    126.97 o 
  -4   3   6      317.78      306.27     59.59 o 
  -3   3   6      416.75      593.07     43.44 o 
  -2   3   6     4933.42     5037.66     87.38 o 
  -1   3   6    13080.63    13662.74    167.26 o 
   0   3   6    31495.63    37437.86    361.84 o 
   1   3   6      512.37      549.30     21.69 o 
   2   3   6      107.32       91.79     10.62 o 
   3   3   6      913.89      989.06     37.34 o 
   4   3   6      594.76      455.10     22.75 o 
   5   3   6      615.70      593.20     38.05 o 
   6   3   6     1018.53      910.62     37.41 o 
   7   3   6     1306.85     1098.39     57.94 o 
   8   3   6       19.35       56.74     23.05 o 
   9   3   6      331.53      291.18     38.17 o 
  10   3   6     1719.21     1611.94     77.43 o 
  11   3   6       21.80       56.46     22.61 o 
  12   3   6       83.50       59.14     27.46 o 
  13   3   6       51.49       -0.96     27.27 o 
  14   3   6        5.13      -14.48     44.55 o 
  15   3   6       27.72       45.29     59.77 o 
 -16   4   6       25.94       27.97     30.80 o 
 -15   4   6       38.70       58.84     32.90 o 
 -14   4   6        7.64       16.20     29.63 o 
 -13   4   6       14.86       38.98     29.72 o 
 -12   4   6      485.03      392.19     51.37 o 
 -11   4   6       47.36       -6.20     27.91 o 
 -10   4   6      200.26      257.74     51.64 o 
  -9   4   6       12.87       -2.44     21.91 o 
  -8   4   6      429.78      409.14     52.49 o 
  -7   4   6      772.32      703.10     62.74 o 
  -6   4   6      121.15      120.12     32.94 o 
  -5   4   6      943.16     1010.76     65.09 o 
  -4   4   6     1671.26     2071.62    156.11 o 
  -3   4   6      108.35      114.56     25.43 o 
  -2   4   6      151.22      141.59     27.84 o 
  -1   4   6       33.61       19.50      8.56 o 
   0   4   6        4.16        2.40      8.44 o 
   1   4   6      184.03      163.94     15.78 o 
   2   4   6     2757.67     3033.96     55.82 o 
   3   4   6     1915.19     2061.98     57.26 o 
   4   4   6     2913.08     2872.73    134.77 o 
   5   4   6     1433.57     1473.00     87.82 o 
   6   4   6        2.82       -7.72     12.22 o 
   7   4   6       82.82      114.29     27.14 o 
   8   4   6      148.83      111.43     28.55 o 
   9   4   6      391.53      340.26     42.52 o 
  10   4   6       20.05       -6.89     21.76 o 
  11   4   6       36.83       31.61     24.57 o 
  12   4   6      102.02      150.25     35.61 o 
  13   4   6       26.39       34.16     44.55 o 
  14   4   6        0.91      -25.99     45.29 o 
  15   4   6        3.14       -3.34     56.06 o 
 -15   5   6       53.87       32.72     38.93 o 
 -14   5   6       21.08       59.07     33.26 o 
 -13   5   6      302.17      255.69     46.93 o 
 -12   5   6        0.48      -45.39     30.26 o 
 -11   5   6        8.40       -2.73     27.42 o 
 -10   5   6       51.29       56.82     33.19 o 
  -9   5   6       94.76      156.39     39.91 o 
  -8   5   6       83.49       64.52     29.91 o 
  -7   5   6      380.67      460.26     82.79 o 
  -6   5   6      484.40      334.60     46.43 o 
  -5   5   6     2947.60     2785.81    107.06 o 
  -4   5   6      184.14       94.19     26.03 o 
  -3   5   6      324.68      557.50    109.33 o 
  -2   5   6     6658.14     7283.03    111.09 o 
  -1   5   6     1970.19     1839.03     44.12 o 
   0   5   6     1503.45     1495.62     44.17 o 
   1   5   6     1785.17     1939.86     64.82 o 
   2   5   6      286.63      416.98     38.16 o 
   3   5   6     1069.61     1048.77     44.16 o 
   4   5   6     2693.17     2355.85     66.78 o 
   5   5   6       90.56       68.96     42.46 o 
   6   5   6     1948.08     1892.98     74.40 o 
   7   5   6      796.08      865.97     57.03 o 
   8   5   6     1173.40     1393.54     83.36 o 
   9   5   6      335.46      268.31     39.43 o 
  10   5   6      110.48      157.77     32.38 o 
  11   5   6       93.91       56.56     32.55 o 
  12   5   6       71.59      112.40     42.95 o 
  13   5   6        8.96       17.14     34.22 o 
  14   5   6       13.12       20.05     46.78 o 
 -15   6   6        2.66       -5.94     49.75 o 
 -14   6   6        7.29        8.27     29.10 o 
 -13   6   6      377.92      368.60     56.23 o 
 -12   6   6       44.85        4.09     31.89 o 
 -11   6   6       32.73      -23.74     26.31 o 
 -10   6   6       50.95       65.99     67.75 o 
  -9   6   6      154.51      126.93     40.07 o 
  -8   6   6     1077.07     1084.46    132.17 o 
  -7   6   6      550.42      600.98     70.54 o 
  -6   6   6        2.04       -3.72     21.05 o 
  -5   6   6      869.86      871.60     67.55 o 
  -4   6   6      975.26     1013.56     91.70 o 
  -3   6   6       90.15       82.08     18.54 o 
  -2   6   6      398.80      449.32     26.96 o 
  -1   6   6     2356.95     2535.52     56.22 o 
   0   6   6      475.05      340.06     23.56 o 
   1   6   6     1743.98     1592.54     46.38 o 
   2   6   6      342.17      399.32     26.14 o 
   3   6   6      100.90       63.66     14.38 o 
   4   6   6      892.46      940.18     63.55 o 
   5   6   6      144.86      147.08     29.47 o 
   6   6   6      862.41      694.88     51.52 o 
   7   6   6      154.69      165.73     31.37 o 
   8   6   6      128.12      195.33     35.19 o 
   9   6   6      411.94      364.35     45.09 o 
  10   6   6      222.58      186.68     95.23 o 
  11   6   6       24.13       18.20     32.38 o 
  12   6   6        0.52      -21.08     94.30 o 
  13   6   6      105.06      121.29     46.66 o 
  14   6   6       85.92      141.58     51.31 o 
 -14   7   6      137.50      177.42     58.21 o 
 -13   7   6        3.60        2.20     36.73 o 
 -12   7   6      219.73      306.14     64.41 o 
 -11   7   6      184.70      210.78    102.65 o 
 -10   7   6       85.00      139.68     43.87 o 
  -9   7   6      941.97      905.52     87.68 o 
  -8   7   6        1.02       -4.73     25.99 o 
  -7   7   6      743.03      765.29     74.54 o 
  -6   7   6      798.36      684.96     67.33 o 
  -5   7   6     1414.60     1324.79     91.14 o 
  -4   7   6     3917.17     3810.79    106.29 o 
  -3   7   6      567.71      563.94     43.49 o 
  -2   7   6      876.83      891.52     39.40 o 
  -1   7   6      851.41     1099.22     43.58 o 
   0   7   6     3076.25     3038.89     66.81 o 
   1   7   6      816.47      796.36     39.87 o 
   2   7   6      342.04      333.95     26.26 o 
   3   7   6     2067.72     1915.89     54.07 o 
   4   7   6      104.99       85.50     21.80 o 
   5   7   6     2277.55     1939.30     78.91 o 
   6   7   6      540.50      728.36     55.09 o 
   7   7   6        3.25       -4.56     19.67 o 
   8   7   6     1776.74     1960.79     86.91 o 
   9   7   6       70.51       88.27     36.01 o 
  10   7   6     1060.90     1241.65    208.83 o 
  11   7   6       26.68       17.89     38.98 o 
  12   7   6      144.71      193.19     57.54 o 
  13   7   6      165.60      204.69     56.41 o 
 -14   8   6        9.76       40.59     39.52 o 
 -13   8   6        0.35       22.64     36.35 o 
 -12   8   6       67.52       81.62     39.93 o 
 -11   8   6      225.66      232.13     61.63 o 
 -10   8   6      909.87      944.07     95.60 o 
  -9   8   6      583.26      606.55    136.81 o 
  -8   8   6      341.87      307.32     54.97 o 
  -7   8   6      394.99      373.99     59.57 o 
  -6   8   6     2883.64     2845.32    127.84 o 
  -5   8   6      119.88       52.37     23.23 o 
  -4   8   6      338.25      306.54     38.25 o 
  -3   8   6     2534.83     2522.14    109.43 o 
  -2   8   6       24.76       25.39     19.10 o 
  -1   8   6     1889.66     2186.96     59.00 o 
   0   8   6       42.96       29.14     14.68 o 
   1   8   6      171.28      164.71     22.03 o 
   2   8   6     3794.56     3826.06     81.91 o 
   3   8   6      734.18      601.93     36.12 o 
   4   8   6      949.14      807.89     49.23 o 
   5   8   6      116.71       66.27     27.04 o 
   6   8   6     2960.47     2980.53    129.80 o 
   7   8   6      306.43      237.59     54.19 o 
   8   8   6      609.80      632.19     78.62 o 
   9   8   6      140.44      114.75     44.06 o 
  10   8   6       70.14      113.46     45.01 o 
  11   8   6      698.51      628.12    131.98 o 
  12   8   6        1.74       34.76     35.94 o 
  13   8   6       54.89       79.17     45.66 o 
 -13   9   6       12.80      -28.12     34.15 o 
 -12   9   6       53.22       92.79     41.96 o 
 -11   9   6        0.23      -34.72     29.86 o 
 -10   9   6        1.11       -3.86     29.53 o 
  -9   9   6      281.05      282.38    136.06 o 
  -8   9   6      180.85      229.09     50.86 o 
  -7   9   6      320.28      252.75     54.51 o 
  -6   9   6        7.51       17.50     20.80 o 
  -5   9   6      712.59      695.37     56.38 o 
  -4   9   6     1347.93     1298.14    125.43 o 
  -3   9   6      763.70      909.21     59.27 o 
  -2   9   6     3552.30     3732.57    110.84 o 
  -1   9   6       69.55       74.40     21.68 o 
   0   9   6     1456.58     1381.63     50.23 o 
   1   9   6       20.29       43.01     16.36 o 
   2   9   6      171.22      159.58     23.44 o 
   3   9   6      184.97      138.19     25.38 o 
   4   9   6      107.00       74.40     23.20 o 
   5   9   6      605.73      614.77     54.91 o 
   6   9   6       60.39       95.18     37.59 o 
   7   9   6      171.84      173.14     47.45 o 
   8   9   6      776.33      668.09     83.87 o 
   9   9   6        0.50        0.56     38.05 o 
  10   9   6      393.39      527.59     83.04 o 
  11   9   6       31.72       36.96     38.40 o 
  12   9   6      200.34      180.74     53.94 o 
 -12  10   6       22.70        2.79     53.65 o 
 -11  10   6       41.02       31.34     41.87 o 
 -10  10   6      103.64      138.27     46.38 o 
  -9  10   6        3.95       21.53     51.23 o 
  -8  10   6      529.26      561.88     67.68 o 
  -7  10   6      235.28      224.27     39.59 o 
  -6  10   6       17.00       -8.83     21.91 o 
  -5  10   6        2.87      -17.94     23.48 o 
  -4  10   6     1615.31     1515.44     79.95 o 
  -3  10   6      495.39      506.13     55.59 o 
  -2  10   6       36.48        3.83     20.88 o 
  -1  10   6        6.82        9.59     16.44 o 
   0  10   6       17.59      -12.27     16.59 o 
   1  10   6      284.80      280.39     32.89 o 
   2  10   6       70.97       86.85     22.97 o 
   3  10   6      307.10      257.30     34.69 o 
   4  10   6      764.24      974.99     58.93 o 
   5  10   6      207.98      238.77     53.36 o 
   6  10   6      105.28      208.48     55.32 o 
   7  10   6       18.24       -5.96     30.74 o 
   8  10   6      118.27       21.33     41.38 o 
   9  10   6      184.77      157.80    160.20 o 
  10  10   6       74.66      118.99     49.56 o 
  11  10   6        0.50       -0.59     39.51 o 
 -11  11   6       25.19       14.62     38.61 o 
 -10  11   6      193.64      253.67     97.83 o 
  -9  11   6       14.23       21.70     34.31 o 
  -8  11   6      153.31      194.95     51.06 o 
  -7  11   6       81.61      121.75     48.26 o 
  -6  11   6        2.31       -1.87     28.27 o 
  -5  11   6        1.46        7.02     24.89 o 
  -4  11   6      108.61       97.10     47.64 o 
  -3  11   6       19.79      -13.98     42.21 o 
  -2  11   6      600.06      538.36     53.26 o 
  -1  11   6      194.45      184.70     31.19 o 
   0  11   6        2.07       13.18     18.35 o 
   1  11   6       24.00       63.51     26.22 o 
   2  11   6        9.68        2.51     21.86 o 
   3  11   6       92.52      142.83     28.06 o 
   4  11   6        7.63       38.21     26.65 o 
   5  11   6      107.73       95.03    103.77 o 
   6  11   6      374.29      458.32     70.78 o 
   7  11   6        3.73        8.57     50.86 o 
   8  11   6       27.32       64.09     43.69 o 
   9  11   6       41.00       64.15     45.21 o 
  10  11   6       56.86      125.55     69.80 o 
  -9  12   6       19.62       -1.12     37.34 o 
  -8  12   6      114.32      177.86     53.69 o 
  -7  12   6       73.62        4.77     37.32 o 
  -6  12   6       33.14      -14.64     42.69 o 
  -5  12   6        1.49      -15.94     30.55 o 
  -4  12   6       10.92       60.30     52.72 o 
  -3  12   6       39.08       46.70     34.79 o 
  -2  12   6        0.13        8.10     39.04 o 
  -1  12   6        1.83      -20.31     18.89 o 
   0  12   6       51.74      105.77     27.11 o 
   1  12   6       41.57       50.43     26.97 o 
   2  12   6      344.86      401.60     65.24 o 
   3  12   6       68.22       16.85     38.05 o 
   4  12   6       81.16       71.08     41.07 o 
   5  12   6        1.54       60.13     38.98 o 
   6  12   6        6.88       62.77     38.57 o 
   7  12   6       81.98      130.23     51.14 o 
   8  12   6       15.20       63.08     42.56 o 
  -7  13   6       53.45       98.52     46.81 o 
  -6  13   6        1.27       -1.84     74.99 o 
  -5  13   6       24.53       -1.21     53.46 o 
  -4  13   6       92.71      135.75     50.39 o 
  -3  13   6       86.33       18.82     38.67 o 
  -2  13   6       34.43        2.88     35.83 o 
  -1  13   6      205.58      280.31     48.74 o 
   0  13   6      227.38      223.72     54.45 o 
   1  13   6       77.07       86.13     39.98 o 
   2  13   6       47.56       44.68     36.98 o 
   3  13   6       58.28       20.65     38.46 o 
   4  13   6       67.11       55.32     53.46 o 
   5  13   6       50.51       62.00     66.08 o 
   6  13   6        7.30      -22.19     33.30 o 
  -4  14   6        2.73        7.51     38.20 o 
  -3  14   6       43.30       55.12     40.26 o 
  -2  14   6       35.14      -16.34     52.72 o 
  -1  14   6        0.47       59.40     60.89 o 
   0  14   6       26.35       41.58     55.69 o 
   1  14   6        7.37      -23.39     50.86 o 
   2  14   6       23.99       70.17     66.08 o 
   3  14   6        1.61       38.61     60.89 o 
   4  14   6       50.11       61.63     71.28 o 
 -16   1   7       22.01       74.87     45.19 o 
 -15   1   7       83.09      125.58     49.07 o 
 -14   1   7        3.41      -11.20     28.70 o 
 -13   1   7      454.16      577.09     79.15 o 
 -12   1   7       42.77       26.86     24.38 o 
 -11   1   7       91.44       86.39     29.11 o 
 -10   1   7     3463.82     3783.59     97.09 o 
  -9   1   7     1436.16     1403.75     69.02 o 
  -8   1   7        1.62        4.82     14.64 o 
  -7   1   7     1062.16     1117.35     58.77 o 
  -6   1   7      616.72      582.42     58.96 o 
  -5   1   7     5907.14     5720.41    107.33 o 
  -4   1   7     6059.43     6706.20    115.26 o 
  -3   1   7     5769.82     5917.54    134.00 o 
  -2   1   7       38.72       36.21     13.79 o 
  -1   1   7    14805.60    15744.29    264.49 o 
   0   1   7     3787.79     4106.87     79.48 o 
   1   1   7     5029.84     5112.17     69.23 o 
   2   1   7      810.04      654.35     28.12 o 
   3   1   7     3128.76     3019.98     61.38 o 
   4   1   7     9690.83     9589.76    151.59 o 
   5   1   7     1266.83     1354.50     43.08 o 
   6   1   7      264.23      305.38     23.30 o 
   7   1   7     7319.11     7614.40    144.90 o 
   8   1   7      215.11      157.98     49.75 o 
   9   1   7      643.92      627.33     48.61 o 
  10   1   7       66.59       72.49     33.62 o 
  11   1   7       22.16       48.41     29.40 o 
  12   1   7      719.91      798.35     82.16 o 
  13   1   7      169.57      153.46     46.04 o 
  14   1   7       51.35       79.88     36.12 o 
  15   1   7        0.59        8.76     32.81 o 
 -16   2   7       88.42      222.75     59.38 o 
 -15   2   7       41.03       78.96     41.68 o 
 -14   2   7       89.27       70.49     31.60 o 
 -13   2   7       31.62       44.20     26.45 o 
 -12   2   7      256.40      215.35     39.48 o 
 -11   2   7      684.72      754.50     61.90 o 
 -10   2   7      633.17      617.73     53.32 o 
  -9   2   7     1116.89     1068.18     79.61 o 
  -8   2   7     1356.14     1443.66     59.51 o 
  -7   2   7     8520.90     8562.47    176.18 o 
  -6   2   7      273.48      322.02     44.40 o 
  -5   2   7     2821.37     2814.90     73.05 o 
  -4   2   7     3793.84     3387.31    104.40 o 
  -3   2   7      592.22      502.80     28.29 o 
  -2   2   7     2952.52     2815.28     76.58 o 
  -1   2   7        6.68       32.32     13.48 o 
   0   2   7    21673.19    24839.70    277.95 o 
   1   2   7     7688.19     7805.24     83.73 o 
   2   2   7     6032.70     6165.79    111.82 o 
   3   2   7     4889.68     4326.25     80.55 o 
   4   2   7     1921.45     1675.01     56.56 o 
   5   2   7     5937.11     6478.41    100.47 o 
   6   2   7     3187.32     2773.88     62.33 o 
   7   2   7     1497.82     1555.21     75.96 o 
   8   2   7     1280.97     1163.15     60.78 o 
   9   2   7       93.58      120.29     28.96 o 
  10   2   7     1062.95     1101.54     88.64 o 
  11   2   7      114.20      115.04     36.52 o 
  12   2   7      105.06      117.60     37.74 o 
  13   2   7      329.41      332.08     61.03 o 
  14   2   7        0.13       70.76     82.79 o 
  15   2   7      178.97      249.48     84.65 o 
 -16   3   7        2.06       -1.84     34.04 o 
 -15   3   7       64.32       71.37     35.92 o 
 -14   3   7        0.43       54.76     31.32 o 
 -13   3   7      380.91      501.71     59.47 o 
 -12   3   7       26.32       69.88     32.57 o 
 -11   3   7     3375.89     3616.58    121.79 o 
 -10   3   7       58.55        4.69     26.92 o 
  -9   3   7      318.09      355.62     52.62 o 
  -8   3   7      790.84      767.45     65.75 o 
  -7   3   7     1319.67     1320.04     77.80 o 
  -6   3   7     1423.84     1434.81     45.91 o 
  -5   3   7       27.74       -7.30     17.16 o 
  -4   3   7      506.06      486.07     96.90 o 
  -3   3   7     3407.17     2781.62     58.39 o 
  -2   3   7     2608.36     2934.01     62.87 o 
  -1   3   7    12711.76    13803.69    172.20 o 
   0   3   7    21078.44    23142.56    237.71 o 
   1   3   7    16676.50    18892.54    200.50 o 
   2   3   7    25835.81    29279.55    337.78 o 
   3   3   7     2235.19     2464.79     60.66 o 
   4   3   7     2278.17     2124.57     62.00 o 
   5   3   7     9042.30     9878.21    191.14 o 
   6   3   7     2323.86     2209.76     75.81 o 
   7   3   7      423.24      461.80     41.24 o 
   8   3   7       11.98       -4.47     16.18 o 
   9   3   7     1165.76     1254.90     68.99 o 
  10   3   7      115.25      101.36     28.99 o 
  11   3   7       19.03       45.66     28.52 o 
  12   3   7      366.77      302.47     56.67 o 
  13   3   7       12.26       31.08     31.07 o 
  14   3   7      267.71      503.05    105.44 o 
  15   3   7        3.73        4.46     48.63 o 
 -15   4   7       27.84       30.97     32.57 o 
 -14   4   7      722.58      618.09     69.65 o 
 -13   4   7        9.22       -6.59     26.20 o 
 -12   4   7       77.98       20.80     24.79 o 
 -11   4   7       97.43       59.08     32.68 o 
 -10   4   7        1.24        3.85     42.32 o 
  -9   4   7      324.44      220.15     44.76 o 
  -8   4   7      438.84      300.65     55.87 o 
  -7   4   7     1212.47     1132.35     76.28 o 
  -6   4   7     1650.48     1464.35     79.34 o 
  -5   4   7     8785.52     9263.82    214.54 o 
  -4   4   7      105.24       86.18     25.79 o 
  -3   4   7      172.77       63.45     22.65 o 
  -2   4   7      392.46      375.79     28.53 o 
  -1   4   7       74.69      109.92     15.31 o 
   0   4   7    16127.78    19599.48    274.03 o 
   1   4   7      164.50      184.66     16.29 o 
   2   4   7       14.71        2.82      7.99 o 
   3   4   7    13380.88    15220.74    206.79 o 
   4   4   7        0.09       -0.34     12.06 o 
   5   4   7     3757.71     3377.50    141.80 o 
   6   4   7     1621.65     1728.45     76.63 o 
   7   4   7      104.38       58.81     22.33 o 
   8   4   7     2396.10     2197.73     85.11 o 
   9   4   7     1727.57     1563.43     90.11 o 
  10   4   7      186.78      129.79     29.64 o 
  11   4   7      456.38      488.88     61.01 o 
  12   4   7        9.04      -20.59     22.10 o 
  13   4   7       74.15       72.77     53.46 o 
  14   4   7        0.51        3.34     55.32 o 
 -15   5   7      111.19      141.47     40.18 o 
 -14   5   7       16.65       19.65     56.70 o 
 -13   5   7      775.27      865.29     76.79 o 
 -12   5   7      162.13      151.35     56.99 o 
 -11   5   7      904.27     1011.39     92.53 o 
 -10   5   7       65.96       41.98     31.45 o 
  -9   5   7      687.15      707.79     71.99 o 
  -8   5   7     1169.37     1044.65     80.11 o 
  -7   5   7      368.69      302.87     89.84 o 
  -6   5   7      116.64       70.33     29.23 o 
  -5   5   7      389.41      258.79     40.65 o 
  -4   5   7      255.78      308.68     41.74 o 
  -3   5   7     5652.98     5152.33    141.16 o 
  -2   5   7      173.15      123.14     15.78 o 
  -1   5   7     6202.18     5973.27     90.18 o 
   0   5   7    16361.81    17274.27    197.03 o 
   1   5   7     3696.62     3411.04     86.54 o 
   2   5   7     6004.57     5572.61     87.40 o 
   3   5   7       71.29       87.02     18.43 o 
   4   5   7     1248.02     1248.48     49.44 o 
   5   5   7      876.49      883.61     46.08 o 
   6   5   7      373.39      372.27     39.91 o 
   7   5   7      642.34      776.47     96.39 o 
   8   5   7      447.17      604.02     93.63 o 
   9   5   7      631.02      727.04     58.05 o 
  10   5   7      664.74      748.95     60.70 o 
  11   5   7       24.31       49.31     25.79 o 
  12   5   7      115.84       99.15     42.76 o 
  13   5   7       15.11       -6.68     40.10 o 
  14   5   7       61.45       26.36     54.95 o 
 -15   6   7       54.26      126.81     42.81 o 
 -14   6   7       34.57       38.70     31.81 o 
 -13   6   7       46.93       30.03     38.16 o 
 -12   6   7       34.80       92.39     39.09 o 
 -11   6   7      418.46      406.23     67.51 o 
 -10   6   7      784.20      766.12     82.38 o 
  -9   6   7      277.22      254.76     56.24 o 
  -8   6   7     1079.55     1123.69     87.08 o 
  -7   6   7     5010.97     4838.12    164.84 o 
  -6   6   7        0.21      -14.99     20.98 o 
  -5   6   7      386.17      270.31     44.19 o 
  -4   6   7     5962.42     5966.18    167.24 o 
  -3   6   7      916.55      715.03     45.32 o 
  -2   6   7     2983.03     3172.30     69.24 o 
  -1   6   7      176.93      133.23     17.16 o 
   0   6   7     1360.53     1272.29     40.43 o 
   1   6   7     3239.08     2985.38     67.25 o 
   2   6   7      396.72      375.34     25.52 o 
   3   6   7      876.01      747.38     41.98 o 
   4   6   7     1693.45     1736.75     84.98 o 
   5   6   7     4382.73     4173.36    100.22 o 
   6   6   7     2662.64     2512.00    167.33 o 
   7   6   7      701.16      697.63     54.17 o 
   8   6   7       99.18      115.08     31.03 o 
   9   6   7      309.27      312.15     42.83 o 
  10   6   7      299.18      340.00     45.10 o 
  11   6   7      270.90      264.32     55.45 o 
  12   6   7       41.66       27.41     34.51 o 
  13   6   7       48.50      -25.01     31.98 o 
  14   6   7       49.35        9.65     60.89 o 
 -14   7   7        4.28       26.93     34.69 o 
 -13   7   7      282.67      224.40     60.12 o 
 -12   7   7        4.16       -6.37     33.38 o 
 -11   7   7        0.38      -16.09     26.85 o 
 -10   7   7      568.34      615.51     77.81 o 
  -9   7   7     1605.39     1725.58    114.92 o 
  -8   7   7        8.83       -1.12     25.74 o 
  -7   7   7       14.65        3.95     25.93 o 
  -6   7   7        1.94        4.44     22.18 o 
  -5   7   7     2322.60     2212.62    104.32 o 
  -4   7   7      103.39       69.12     23.00 o 
  -3   7   7        8.82       22.85     17.67 o 
  -2   7   7     5332.34     5185.82    122.33 o 
  -1   7   7     4028.21     4068.34     95.36 o 
   0   7   7      385.05      353.77     26.88 o 
   1   7   7     1402.87     1177.58     54.10 o 
   2   7   7     1203.79     1232.95     44.19 o 
   3   7   7       98.91      145.40     20.42 o 
   4   7   7     2001.21     1808.60     65.45 o 
   5   7   7      301.63      221.64     30.04 o 
   6   7   7      241.97      241.67     36.85 o 
   7   7   7     1239.25     1371.04     75.96 o 
   8   7   7       37.64       46.39     29.57 o 
   9   7   7      246.69      231.49     54.15 o 
  10   7   7      159.59      132.73     48.95 o 
  11   7   7       69.63       36.88     53.46 o 
  12   7   7      305.88      355.57     69.61 o 
  13   7   7       81.71      103.73     56.06 o 
 -13   8   7        7.66      -16.94     35.60 o 
 -12   8   7       50.90       28.04     38.98 o 
 -11   8   7        0.04      -37.76     25.18 o 
 -10   8   7       10.15       41.21     33.63 o 
  -9   8   7       79.79       76.33     35.89 o 
  -8   8   7        0.01      -32.22     21.48 o 
  -7   8   7        7.26      -22.56     35.27 o 
  -6   8   7       79.04       47.18     36.94 o 
  -5   8   7      818.20      793.56     57.12 o 
  -4   8   7       37.75       15.30     18.98 o 
  -3   8   7        7.55        0.87     19.29 o 
  -2   8   7      500.84      546.70     57.97 o 
  -1   8   7       72.57       87.14     20.97 o 
   0   8   7      140.64      142.91     20.81 o 
   1   8   7       19.67       25.39     14.72 o 
   2   8   7      635.77      578.52     35.21 o 
   3   8   7     1354.44     1232.02    113.44 o 
   4   8   7      541.71      622.31     45.10 o 
   5   8   7      516.98      518.09     43.27 o 
   6   8   7      595.23      558.36     53.34 o 
   7   8   7       21.47       11.17     21.62 o 
   8   8   7       34.52      -15.68     30.70 o 
   9   8   7        0.01       30.88     35.47 o 
  10   8   7       38.31       32.73     41.95 o 
  11   8   7       23.39       38.72     37.80 o 
  12   8   7       56.80       46.08     41.85 o 
 -13   9   7       23.15       74.84     49.06 o 
 -12   9   7       79.67       85.82     47.94 o 
 -11   9   7       71.30       33.10     42.92 o 
 -10   9   7      266.63      248.78     55.61 o 
  -9   9   7       75.47       77.83     38.96 o 
  -8   9   7      284.78      197.57     87.62 o 
  -7   9   7      130.28      147.86     47.25 o 
  -6   9   7      279.11      176.60     47.63 o 
  -5   9   7      150.96      129.33     30.58 o 
  -4   9   7      717.54      753.38     57.28 o 
  -3   9   7      257.16      226.76     37.14 o 
  -2   9   7       46.53       59.52     31.82 o 
  -1   9   7       14.75       40.67     22.72 o 
   0   9   7      227.40      211.40     29.57 o 
   1   9   7      185.18      159.67     23.82 o 
   2   9   7       24.06       17.75     17.16 o 
   3   9   7       63.99       82.04     23.35 o 
   4   9   7       53.05       54.09     20.14 o 
   5   9   7      640.02      578.82     46.75 o 
   6   9   7       95.51      200.34     35.99 o 
   7   9   7      365.52      299.88     62.21 o 
   8   9   7      732.80      527.04     75.16 o 
   9   9   7       23.14       66.72     39.35 o 
  10   9   7       12.45       66.46     46.96 o 
  11   9   7        1.28      -20.90     39.72 o 
  12   9   7       95.05      105.11     40.76 o 
 -12  10   7       52.76       79.79     80.75 o 
 -11  10   7       11.50       72.85     39.69 o 
 -10  10   7      145.33       97.15     69.42 o 
  -9  10   7        6.17       19.62     45.85 o 
  -8  10   7        0.38       19.19     26.66 o 
  -7  10   7      142.60      145.56     34.34 o 
  -6  10   7        3.16       48.59     26.99 o 
  -5  10   7      141.93      111.40     32.18 o 
  -4  10   7      376.56      320.01     45.19 o 
  -3  10   7       74.10       40.69     25.21 o 
  -2  10   7      201.46      290.56     41.05 o 
  -1  10   7      170.94      126.20     25.42 o 
   0  10   7      463.46      487.91     41.74 o 
   1  10   7      238.37      274.73     40.16 o 
   2  10   7      644.08      577.29     45.89 o 
   3  10   7     1110.26      982.10     58.31 o 
   4  10   7        0.81       28.81     19.42 o 
   5  10   7        0.66       44.40     32.38 o 
   6  10   7        5.50       28.14     32.29 o 
   7  10   7      325.13      357.36     67.05 o 
   8  10   7        3.09        8.03     40.47 o 
   9  10   7       13.21      -27.82     37.53 o 
  10  10   7       90.19      136.15     48.84 o 
  11  10   7        0.14       10.36     50.30 o 
 -10  11   7        4.96       12.79     31.65 o 
  -9  11   7        0.08      -25.40     31.19 o 
  -8  11   7        9.58      -23.92    103.21 o 
  -7  11   7       20.06      -15.84     31.11 o 
  -6  11   7      458.59      503.53     58.81 o 
  -5  11   7      208.19      186.64     40.18 o 
  -4  11   7      176.38      116.32     32.45 o 
  -3  11   7      276.82      263.99     41.70 o 
  -2  11   7      196.59      105.88     36.33 o 
  -1  11   7      326.72      367.48     61.44 o 
   0  11   7       38.88       53.42     22.57 o 
   1  11   7        1.67       10.53     32.34 o 
   2  11   7      243.37      250.36     41.84 o 
   3  11   7       44.62       48.38     22.72 o 
   4  11   7       33.57       32.82     30.31 o 
   5  11   7       42.87        6.50     33.04 o 
   6  11   7      144.05      158.08     48.63 o 
   7  11   7       25.71       23.49     34.94 o 
   8  11   7       70.17      152.36     49.33 o 
   9  11   7       35.57       57.42     37.02 o 
  -9  12   7      143.09      350.60     87.24 o 
  -8  12   7       55.17       40.39     70.91 o 
  -7  12   7        8.23       20.73     32.83 o 
  -6  12   7      369.84      424.30    104.69 o 
  -5  12   7      120.19      111.99     41.12 o 
  -4  12   7      216.36      215.58     55.04 o 
  -3  12   7       48.87       13.74     27.67 o 
  -2  12   7       66.80       48.54     28.97 o 
  -1  12   7      243.38      268.89     37.68 o 
   0  12   7      430.26      380.92     53.20 o 
   1  12   7        2.09      -19.58     21.80 o 
   2  12   7       67.54       50.50     28.55 o 
   3  12   7      643.16      752.76     96.15 o 
   4  12   7        4.83      -27.68     38.24 o 
   5  12   7      132.49      163.40     92.81 o 
   6  12   7        5.51       40.96     39.89 o 
   7  12   7        2.37       12.69     47.52 o 
   8  12   7      225.18      319.17     65.31 o 
  -7  13   7       23.87       78.82     46.27 o 
  -6  13   7      198.67      245.06     62.62 o 
  -5  13   7      175.29      193.45     51.99 o 
  -4  13   7       28.71       17.80     38.95 o 
  -3  13   7      373.80      549.71     78.44 o 
  -2  13   7        5.74      -26.08     30.44 o 
  -1  13   7      269.38      325.43     49.52 o 
   0  13   7      110.64      121.94     37.04 o 
   1  13   7      122.95       89.74     40.56 o 
   2  13   7      322.38      344.12     65.53 o 
   3  13   7        1.09        6.76     35.07 o 
   4  13   7      223.10      171.15     72.02 o 
   5  13   7      100.95       74.25     61.63 o 
   6  13   7      181.00      263.59     89.84 o 
  -4  14   7      202.75      118.12     47.15 o 
  -3  14   7       32.96      -15.09     73.51 o 
  -2  14   7       52.13        2.23     60.14 o 
   0  14   7        1.37       27.84     56.80 o 
   1  14   7      296.16      349.35    112.12 o 
   2  14   7      209.75      212.73     85.02 o 
   3  14   7       36.30      124.71     69.61 o 
 -16   0   8      278.02      249.48     89.84 o 
 -15   0   8       34.78       27.10     55.69 o 
 -14   0   8      150.27      124.37     68.31 o 
 -13   0   8     1059.53     1129.35    144.79 o 
 -12   0   8      440.90      368.28     89.84 o 
 -11   0   8       47.38       93.12     37.27 o 
 -10   0   8      124.25       45.80     29.79 o 
  -9   0   8     1285.68     1456.88    136.44 o 
  -8   0   8    13532.31    14016.89    289.54 o 
  -7   0   8      816.50      726.15     59.77 o 
  -6   0   8     3824.20     3291.69    102.31 o 
  -5   0   8     7822.05     7998.66    228.32 o 
  -4   0   8     5866.61     5797.87    176.72 o 
  -3   0   8     4327.40     4721.60    151.47 o 
  -2   0   8     8531.52     9108.33    244.28 o 
  -1   0   8      392.73      458.13     46.78 o 
   0   0   8      622.46      723.31     38.00 o 
   1   0   8    13500.56    13427.40    236.69 o 
   2   0   8     3109.53     2560.74     77.28 o 
   3   0   8       36.82       19.93     14.50 o 
   4   0   8     9872.52     9626.46    185.87 o 
   5   0   8    15779.62    15496.34    278.07 o 
   6   0   8    10864.81    10084.71    205.80 o 
   7   0   8      176.69      135.56     28.66 o 
   8   0   8        6.57       66.08     35.64 o 
   9   0   8     6959.27     7176.70    299.23 o 
  10   0   8      243.10      211.24     65.71 o 
  11   0   8      260.63      316.31     78.33 o 
  12   0   8      170.69      146.27     58.29 o 
  13   0   8        0.45      -42.32     35.27 o 
  14   0   8      346.53      318.54     86.13 o 
  15   0   8        1.15       91.33     63.48 o 
 -16   1   8       19.25        7.35     38.61 o 
 -15   1   8       25.79       86.92     42.18 o 
 -14   1   8      294.53      364.28     67.94 o 
 -13   1   8        7.89      -10.64     30.84 o 
 -12   1   8      127.45      108.30     33.06 o 
 -11   1   8      870.78      928.24     65.72 o 
 -10   1   8     1632.21     1432.41     75.85 o 
  -9   1   8     1485.74     1479.59     57.63 o 
  -8   1   8       24.68       16.36     15.87 o 
  -7   1   8      353.62      402.14     33.23 o 
  -6   1   8     5344.77     5600.91    112.69 o 
  -5   1   8       30.89       45.68     14.37 o 
  -4   1   8     1689.42     1485.05     47.28 o 
  -3   1   8      870.06      637.12     31.07 o 
  -2   1   8      599.56      310.72     23.29 o 
  -1   1   8     4087.23     4239.26    103.06 o 
   0   1   8    25392.87    25944.97    289.70 o 
   1   1   8      902.73      572.24     24.97 o 
   2   1   8       25.07       49.65     13.08 o 
   3   1   8     5509.86     4986.05     75.20 o 
   4   1   8      611.08      585.09     26.54 o 
   5   1   8      541.54      546.31     36.49 o 
   6   1   8     3911.20     4001.14     84.13 o 
   7   1   8      153.05      108.98     22.47 o 
   8   1   8     1904.44     1808.32     88.92 o 
   9   1   8        1.32        2.54     20.19 o 
  10   1   8      716.57      522.01     65.70 o 
  11   1   8      895.97      872.84     83.71 o 
  12   1   8      193.94      176.58     43.23 o 
  13   1   8      127.19      174.21     48.00 o 
  14   1   8        1.86       11.47     30.70 o 
  15   1   8      162.66      214.58     56.33 o 
 -16   2   8        3.37       17.40     36.57 o 
 -15   2   8       88.37      151.74     49.95 o 
 -14   2   8       74.88       92.71     46.33 o 
 -13   2   8        6.33       13.27     23.56 o 
 -12   2   8      126.23      180.06     38.25 o 
 -11   2   8      570.33      481.94     51.48 o 
 -10   2   8      329.42      235.75     37.64 o 
  -9   2   8        3.23      -16.18     16.85 o 
  -8   2   8      177.38      105.19     35.65 o 
  -7   2   8     1865.05     1636.77     57.09 o 
  -6   2   8     9279.90     9124.59    155.46 o 
  -5   2   8       17.14       46.92     13.67 o 
  -4   2   8      802.94      708.41     31.96 o 
  -3   2   8      811.92      802.19     32.68 o 
  -2   2   8      109.91      109.18     15.53 o 
  -1   2   8     6224.27     6814.40    101.00 o 
   0   2   8     8168.89     9728.06    138.73 o 
   1   2   8      643.83      491.94     20.48 o 
   2   2   8    10632.99    11209.74    131.95 o 
   3   2   8     3080.32     2944.70     78.61 o 
   4   2   8     1505.23     1180.22     46.83 o 
   5   2   8      621.06      473.53     35.69 o 
   6   2   8      395.10      450.46     37.63 o 
   7   2   8      993.15      849.50     51.52 o 
   8   2   8      685.23      754.00     50.38 o 
   9   2   8      185.00      124.67     28.04 o 
  10   2   8      432.72      446.62     62.11 o 
  11   2   8      196.77      197.54     56.24 o 
  12   2   8      102.66      170.52     43.81 o 
  13   2   8       18.73       -3.27     28.75 o 
  14   2   8        8.06       38.63     33.15 o 
  15   2   8       96.18      176.10     51.78 o 
 -16   3   8       11.39      -14.46     38.80 o 
 -15   3   8        0.16       13.82     75.92 o 
 -14   3   8        8.44      -28.50     26.43 o 
 -13   3   8      256.81      272.54     48.38 o 
 -12   3   8       19.19        6.13     23.50 o 
 -11   3   8       12.31      -18.15     26.94 o 
 -10   3   8       68.78        2.68     25.36 o 
  -9   3   8      495.42      499.10     58.81 o 
  -8   3   8       14.13       -0.68     23.89 o 
  -7   3   8      779.28     1126.13     74.88 o 
  -6   3   8      195.87      154.78     18.82 o 
  -5   3   8      989.05      739.07     29.86 o 
  -4   3   8     6106.24     7091.74    119.29 o 
  -3   3   8      652.33      799.30     37.98 o 
  -2   3   8     1835.70     1835.45     57.56 o 
  -1   3   8     1014.48      793.67     30.37 o 
   0   3   8     4040.22     4653.77     88.95 o 
   1   3   8     1885.68     1725.65     32.51 o 
   2   3   8      153.32      219.72     21.33 o 
   3   3   8      479.91      429.72     28.85 o 
   4   3   8     2621.88     2674.84     67.44 o 
   5   3   8     1353.64     1410.90     58.59 o 
   6   3   8     3401.46     3644.38    144.95 o 
   7   3   8     3241.92     3625.75    104.78 o 
   8   3   8      284.44      212.47     32.79 o 
   9   3   8     1057.06     1136.04     66.20 o 
  10   3   8     1034.03      945.58     63.53 o 
  11   3   8        2.62      -42.04     28.03 o 
  12   3   8      136.35      219.13     70.54 o 
  13   3   8      224.85      246.59     54.57 o 
  14   3   8       66.71       91.70     59.40 o 
 -15   4   8        9.14       48.96     34.72 o 
 -14   4   8        1.40      -15.63     26.85 o 
 -13   4   8        0.13       -7.46     25.74 o 
 -12   4   8       11.89       39.98     25.84 o 
 -11   4   8        7.29       61.00     33.16 o 
 -10   4   8       14.57       -7.67     23.64 o 
  -9   4   8      163.03      142.05     37.33 o 
  -8   4   8        4.49        7.53     21.03 o 
  -7   4   8      288.10      295.38     47.14 o 
  -6   4   8      838.42      831.42     65.28 o 
  -5   4   8     1064.89      972.49     66.22 o 
  -4   4   8      494.87      558.57     49.73 o 
  -3   4   8     1940.22     1927.92     48.12 o 
  -2   4   8      339.98      435.46     24.24 o 
  -1   4   8      752.66      779.29     39.43 o 
   0   4   8      520.63      528.56     24.83 o 
   1   4   8      880.45     1010.23     31.26 o 
   2   4   8      174.87      194.41     21.31 o 
   3   4   8     2068.56     1921.15     57.96 o 
   4   4   8      853.66      819.36     52.99 o 
   5   4   8      566.25      433.51     33.75 o 
   6   4   8      287.43      254.46     33.97 o 
   7   4   8      500.19      568.69     79.61 o 
   8   4   8       68.60       67.36     23.45 o 
   9   4   8      139.08      108.61     28.20 o 
  10   4   8       75.89       53.01     25.93 o 
  11   4   8        0.30       11.95     21.65 o 
  12   4   8       45.55       40.91     35.07 o 
  13   4   8        2.42      -22.65     40.47 o 
  14   4   8        0.25      104.69     60.89 o 
 -15   5   8        6.39       37.63     30.86 o 
 -14   5   8        1.50       13.89     30.92 o 
 -13   5   8      262.88      336.63     53.20 o 
 -12   5   8       49.59      -16.78     29.39 o 
 -11   5   8      277.59      221.69     49.01 o 
 -10   5   8     1015.02     1105.29     91.89 o 
  -9   5   8        1.34       -4.34     30.07 o 
  -8   5   8      289.93      246.63     46.71 o 
  -7   5   8       22.43       -4.00     23.39 o 
  -6   5   8      492.04      428.03     52.23 o 
  -5   5   8     1116.00     1051.08     70.62 o 
  -4   5   8      736.20      765.55     58.28 o 
  -3   5   8     4505.48     4783.88     91.51 o 
  -2   5   8      598.92      529.58     37.32 o 
  -1   5   8      210.07      201.79     20.31 o 
   0   5   8        0.34        7.42      9.96 o 
   1   5   8      585.59      655.81     33.88 o 
   2   5   8      593.70      712.65     29.78 o 
   3   5   8     2071.20     1882.57     59.63 o 
   4   5   8     1807.71     1518.86     78.99 o 
   5   5   8      108.28       79.27     19.86 o 
   6   5   8       92.22       46.00     22.85 o 
   7   5   8      653.77      677.60     64.51 o 
   8   5   8       37.32       -8.20     18.86 o 
   9   5   8       54.82      113.69     29.68 o 
  10   5   8       20.64       17.25     22.22 o 
  11   5   8      198.96      185.31     38.39 o 
  12   5   8      102.89      100.91     38.98 o 
  13   5   8       80.09      108.41     62.74 o 
  14   5   8       16.97      -15.59     54.95 o 
 -15   6   8      112.99       35.75     41.68 o 
 -14   6   8        1.07       -5.76     27.54 o 
 -13   6   8        1.77       -4.43     30.26 o 
 -12   6   8       28.03      -15.61     40.10 o 
 -11   6   8        1.33       10.31     26.03 o 
 -10   6   8      466.66      568.67     73.19 o 
  -9   6   8       21.20       -5.22     49.01 o 
  -8   6   8        3.25       14.84     26.83 o 
  -7   6   8      191.17      117.82     35.92 o 
  -6   6   8      928.63      806.66     69.69 o 
  -5   6   8       99.93       78.43     33.41 o 
  -4   6   8      507.73      513.70     54.22 o 
  -3   6   8      732.33      770.70     48.25 o 
  -2   6   8      709.42      665.40     57.18 o 
  -1   6   8     2460.49     2498.85     57.03 o 
   0   6   8        8.53        0.45     12.15 o 
   1   6   8      811.70      681.12     32.32 o 
   2   6   8      626.38      424.65     26.94 o 
   3   6   8        0.08       -8.58     13.26 o 
   4   6   8     1211.22     1214.12     55.30 o 
   5   6   8        5.89       18.78     16.65 o 
   6   6   8        1.19       -8.55     18.90 o 
   7   6   8     2656.05     2599.71     96.31 o 
   8   6   8       28.51       58.24     23.95 o 
   9   6   8       51.81       32.99     23.29 o 
  10   6   8      118.59      103.87     32.66 o 
  11   6   8      122.30      148.14     46.47 o 
  12   6   8        0.71      -35.54     82.79 o 
  13   6   8       40.69        2.97     50.86 o 
 -14   7   8      170.43      191.59     47.63 o 
 -13   7   8       24.22       34.88     35.84 o 
 -12   7   8      132.98      187.92    102.65 o 
 -11   7   8      522.53      563.33     78.89 o 
 -10   7   8      264.07      296.84     60.68 o 
  -9   7   8      112.69       97.40     49.75 o 
  -8   7   8      280.13      325.81     55.88 o 
  -7   7   8      592.99      520.18     84.46 o 
  -6   7   8      302.35      336.00     53.07 o 
  -5   7   8     1391.34     1481.08    112.49 o 
  -4   7   8     2100.83     2094.85     80.37 o 
  -3   7   8      573.94      520.09     44.34 o 
  -2   7   8     2631.66     2553.98     84.16 o 
  -1   7   8     1642.47     1519.87     49.78 o 
   0   7   8      745.81      643.57     33.92 o 
   1   7   8     3073.99     3244.81     78.82 o 
   2   7   8       45.34       31.91     15.11 o 
   3   7   8     4271.63     4263.17    101.82 o 
   4   7   8       17.22        7.81     16.02 o 
   5   7   8      211.78      253.03     31.28 o 
   6   7   8     1772.17     1981.11     84.75 o 
   7   7   8       81.04       69.49     24.02 o 
   8   7   8     1020.88     1055.52     71.24 o 
   9   7   8       15.18        4.63     22.79 o 
  10   7   8      158.31      219.15     55.47 o 
  11   7   8       76.31       89.62     40.07 o 
  12   7   8      203.04      218.29     66.64 o 
  13   7   8      155.46      234.84     63.31 o 
 -13   8   8       74.82       79.84     58.66 o 
 -12   8   8        3.65       -2.86     69.61 o 
 -11   8   8      177.58      197.91     51.20 o 
 -10   8   8      499.28      536.18     78.47 o 
  -9   8   8       66.86      129.15     43.54 o 
  -8   8   8     2245.33     2177.88    119.71 o 
  -7   8   8       12.21      -15.06     23.71 o 
  -6   8   8       40.39      -18.83     25.04 o 
  -5   8   8     2101.98     2311.79     88.81 o 
  -4   8   8     1463.66     1426.64    101.57 o 
  -3   8   8     2802.93     2622.81     90.01 o 
  -2   8   8       48.49       61.35     23.93 o 
  -1   8   8      628.57      693.08     44.23 o 
   0   8   8     3094.75     2990.53     79.50 o 
   1   8   8      649.94      735.63     51.55 o 
   2   8   8      194.62      202.96     33.44 o 
   3   8   8      340.88      349.41     42.55 o 
   4   8   8     2598.64     2794.93    113.01 o 
   5   8   8      835.67      920.39     77.38 o 
   6   8   8     2616.94     2623.65    150.07 o 
   7   8   8      649.00      740.90     65.48 o 
   8   8   8      241.27      172.40     49.18 o 
   9   8   8     1480.63     1454.76    113.52 o 
  10   8   8       33.46       18.58     37.53 o 
  11   8   8       75.05       71.50     39.78 o 
  12   8   8       72.26      173.35     50.79 o 
 -12   9   8        2.88       74.86     39.74 o 
 -11   9   8      219.34      282.52     61.52 o 
 -10   9   8       88.07       57.97     87.99 o 
  -9   9   8      759.66      867.00    114.16 o 
  -8   9   8        0.34       11.53     31.67 o 
  -7   9   8      321.92      335.21     59.30 o 
  -6   9   8      297.21      362.28     46.36 o 
  -5   9   8       16.00      -18.55     23.45 o 
  -4   9   8     1426.65     1281.64     72.28 o 
  -3   9   8      158.40      228.97     38.01 o 
  -2   9   8     1656.10     1642.73     79.61 o 
  -1   9   8       27.84      -10.65     18.20 o 
   0   9   8      156.73      150.60     26.44 o 
   1   9   8       13.38       20.99     17.61 o 
   2   9   8       58.55       67.06     20.64 o 
   3   9   8     1309.94     1367.42     65.23 o 
   4   9   8       93.63      112.14     32.47 o 
   5   9   8      133.61      117.61     27.55 o 
   6   9   8      393.99      440.14     53.95 o 
   7   9   8       24.98       -8.78     32.80 o 
   8   9   8      119.03       72.73     56.24 o 
   9   9   8      306.41      448.16     72.59 o 
  10   9   8      261.70      291.36     60.66 o 
  11   9   8      193.78      263.93     63.18 o 
 -12  10   8       29.84       46.79     47.03 o 
 -11  10   8        0.26       27.60     36.50 o 
 -10  10   8      192.50      160.57     52.96 o 
  -9  10   8        0.77       17.81     35.63 o 
  -8  10   8      226.65      261.47     45.62 o 
  -7  10   8      405.37      459.51     56.64 o 
  -6  10   8      335.10      263.95     56.62 o 
  -5  10   8      158.76      109.61     35.33 o 
  -4  10   8      136.84      131.35     33.86 o 
  -3  10   8      156.96       85.50     47.02 o 
  -2  10   8       61.56       37.89     23.96 o 
  -1  10   8      711.55      656.30     49.51 o 
   0  10   8      422.41      390.46     39.47 o 
   1  10   8      546.62      575.96     54.76 o 
   2  10   8      746.67      787.95     54.39 o 
   3  10   8       43.87       36.21     21.02 o 
   4  10   8        2.80       26.39     25.08 o 
   5  10   8      204.16      191.78     41.43 o 
   6  10   8        1.84       46.37     36.46 o 
   7  10   8      114.79      148.45     50.21 o 
   8  10   8       49.61       52.09     44.63 o 
   9  10   8       94.45       60.19     44.31 o 
  10  10   8      147.78      146.22    105.25 o 
 -10  11   8        9.60       63.58     45.11 o 
  -9  11   8      143.46      116.11     50.68 o 
  -8  11   8        4.02       13.74     33.17 o 
  -7  11   8       24.10       13.30     28.08 o 
  -6  11   8        6.03       -8.48     23.68 o 
  -5  11   8      274.55      216.18     47.37 o 
  -4  11   8      135.58      135.19     37.65 o 
  -3  11   8      316.15      243.99     43.42 o 
  -2  11   8       24.95       23.17     24.64 o 
  -1  11   8       76.43      105.91     26.79 o 
   0  11   8      802.69      689.10     70.28 o 
   1  11   8       77.14       77.44     29.44 o 
   2  11   8        0.74       -3.65     20.52 o 
   3  11   8        3.86       37.70     26.47 o 
   4  11   8      277.13      306.10     45.65 o 
   5  11   8      117.62      156.40     59.59 o 
   6  11   8      115.95      126.64     55.13 o 
   7  11   8       81.70       73.92     41.46 o 
   8  11   8        8.06        1.08     35.33 o 
   9  11   8       14.75      -25.24     91.70 o 
  -9  12   8       12.53        3.01     96.53 o 
  -8  12   8        2.36       36.58     38.99 o 
  -7  12   8      128.41      108.15     46.85 o 
  -6  12   8        4.84       30.80     37.14 o 
  -5  12   8      142.31       66.09     33.96 o 
  -4  12   8      133.93      112.87     55.31 o 
  -3  12   8      136.20      135.01     35.26 o 
  -2  12   8      178.12      192.99     40.25 o 
  -1  12   8       15.25       35.78     25.86 o 
   0  12   8      322.69      309.16     54.67 o 
   1  12   8        6.22       31.41     26.06 o 
   2  12   8       13.58       14.12     25.67 o 
   3  12   8       25.84       49.44     36.77 o 
   4  12   8       35.22       83.10     42.52 o 
   5  12   8       64.13       72.25     43.23 o 
   6  12   8       21.46       75.61     38.98 o 
   7  12   8        8.45       69.33     44.37 o 
   8  12   8        0.06        0.47     59.77 o 
  -7  13   8      132.24       89.10     50.63 o 
  -6  13   8        1.32       60.27     41.02 o 
  -5  13   8       60.39        3.24     34.39 o 
  -4  13   8       79.43       15.66     38.45 o 
  -3  13   8      183.35      226.06     53.43 o 
  -2  13   8       53.12       37.25     37.69 o 
  -1  13   8        4.88      -45.66     42.51 o 
   0  13   8        0.26       -1.73     26.73 o 
   1  13   8        0.01       51.36     33.90 o 
   2  13   8       36.31       67.90     40.82 o 
   3  13   8       34.34       13.11     36.57 o 
   4  13   8       57.74       32.87     37.50 o 
   5  13   8       39.06      108.03     65.71 o 
   6  13   8       21.11       61.26     61.63 o 
  -3  14   8       35.36       57.17     60.89 o 
  -2  14   8        0.40      -67.57     54.57 o 
  -1  14   8       43.69      114.35     72.02 o 
   0  14   8       34.99      -75.74     50.49 o 
   1  14   8       29.81       31.63     41.69 o 
   2  14   8       89.97      238.56     59.23 o 
 -16   1   9       16.96       58.47     42.12 o 
 -15   1   9      152.84       92.45     45.17 o 
 -14   1   9       28.98       64.53     40.67 o 
 -13   1   9        3.90       68.39     36.88 o 
 -12   1   9      231.65      364.33     47.47 o 
 -11   1   9      826.05      941.95     66.55 o 
 -10   1   9      489.68      525.52     52.45 o 
  -9   1   9      203.83      188.99     30.82 o 
  -8   1   9      367.15      364.69     31.00 o 
  -7   1   9     1258.51     1293.01     53.30 o 
  -6   1   9     4351.50     4584.09    100.84 o 
  -5   1   9     1743.13     1754.08     55.13 o 
  -4   1   9     3880.56     3885.86     84.61 o 
  -3   1   9     5181.91     5639.16    106.43 o 
  -2   1   9     1879.38     2056.67    140.71 o 
  -1   1   9     1312.43     1318.42     56.80 o 
   0   1   9     1094.66      963.84     36.38 o 
   1   1   9       33.09       18.06     10.09 o 
   2   1   9     5206.09     4825.81     85.45 o 
   3   1   9     5192.88     5572.30     82.71 o 
   4   1   9     2081.78     2049.25     41.20 o 
   5   1   9     3436.68     3803.57     79.33 o 
   6   1   9     1101.42     1044.41     76.46 o 
   7   1   9      289.88      315.33     33.34 o 
   8   1   9      379.34      242.23     44.63 o 
   9   1   9        4.50       21.72     24.68 o 
  10   1   9       45.94       67.69     30.74 o 
  11   1   9       96.73      163.30     40.04 o 
  12   1   9        0.13       46.59     30.31 o 
  13   1   9        2.55       57.49     49.93 o 
  14   1   9       37.33       83.80     41.96 o 
 -16   2   9       10.92       27.14     37.51 o 
 -15   2   9        4.09       58.61     40.94 o 
 -14   2   9      496.82      572.38     85.82 o 
 -13   2   9        3.49       -7.47     26.63 o 
 -12   2   9      471.82      407.03     51.31 o 
 -11   2   9      181.64      111.39     34.48 o 
 -10   2   9        1.09      -31.52     34.64 o 
  -9   2   9     2826.33     2836.18    354.92 o 
  -8   2   9      138.03      126.35     36.32 o 
  -7   2   9      300.35      293.25     29.14 o 
  -6   2   9     7012.06     6613.75    125.71 o 
  -5   2   9     3989.83     4521.91     94.18 o 
  -4   2   9     2253.97     1870.55     54.09 o 
  -3   2   9     1546.57     1418.64     46.24 o 
  -2   2   9      113.09       74.00     15.22 o 
  -1   2   9     8612.71    10430.46    189.08 o 
   0   2   9     7739.95     7890.27     98.61 o 
   1   2   9     1769.32     1872.99     37.23 o 
   2   2   9     2046.51     2587.20     62.88 o 
   3   2   9     1004.36      860.52     36.48 o 
   4   2   9      197.35      124.50     18.85 o 
   5   2   9     1437.38     1240.54     54.08 o 
   6   2   9       21.33       16.35     15.02 o 
   7   2   9      738.94      622.01     59.02 o 
   8   2   9     3996.18     4096.23    114.61 o 
   9   2   9      145.00      142.46     39.01 o 
  10   2   9       36.16       -7.45     25.85 o 
  11   2   9       96.95      166.64     51.79 o 
  12   2   9        0.19       54.43     31.65 o 
  13   2   9      309.67      428.72     81.68 o 
  14   2   9        0.17       55.54     37.99 o 
 -16   3   9       17.90      -11.81     42.32 o 
 -15   3   9       29.64       21.28     38.17 o 
 -14   3   9      263.63      371.23     52.66 o 
 -13   3   9      375.22      421.16     70.14 o 
 -12   3   9      339.88      440.17     54.01 o 
 -11   3   9      309.18      194.05     38.47 o 
 -10   3   9     1105.44     1513.60     95.95 o 
  -9   3   9      178.54      255.01     46.13 o 
  -8   3   9      122.69      128.89     34.65 o 
  -7   3   9     2279.44     2478.34    119.73 o 
  -6   3   9      386.63      305.34     43.52 o 
  -5   3   9     1861.12     1827.80     50.01 o 
  -4   3   9       62.05       42.47     11.81 o 
  -3   3   9     1033.44     1227.24     47.72 o 
  -2   3   9    15874.46    17149.13    243.50 o 
  -1   3   9     1650.92     1900.59     57.23 o 
   0   3   9    20751.30    22218.52    262.20 o 
   1   3   9       35.57       52.65      8.37 o 
   2   3   9     3238.02     3407.75     73.99 o 
   3   3   9     4689.82     5031.35     96.86 o 
   4   3   9       11.07       11.79     12.07 o 
   5   3   9      108.76       61.88     17.90 o 
   6   3   9        8.66       -3.66     18.13 o 
   7   3   9      413.15      292.18     35.61 o 
   8   3   9       23.29        3.35     16.31 o 
   9   3   9      455.83      425.66     45.89 o 
  10   3   9       61.67       62.06     28.74 o 
  11   3   9      491.79      491.26     83.72 o 
  12   3   9      714.69      755.81    112.68 o 
  13   3   9       72.25       84.87     43.62 o 
  14   3   9      102.17      120.64     50.47 o 
 -15   4   9        0.27       13.73     30.64 o 
 -14   4   9       79.99      151.80     41.26 o 
 -13   4   9      214.93      167.04     41.07 o 
 -12   4   9       35.47       42.10     29.63 o 
 -11   4   9      216.36      194.97     45.87 o 
 -10   4   9       74.76       35.82     28.20 o 
  -9   4   9      271.70      269.24     48.81 o 
  -8   4   9     7467.78     7528.52    211.83 o 
  -7   4   9     1583.74     1618.73     87.98 o 
  -6   4   9     1548.05     1345.38     79.76 o 
  -5   4   9       64.71       34.33     22.08 o 
  -4   4   9     2850.28     2739.82    101.82 o 
  -3   4   9     4612.16     4615.19     92.55 o 
  -2   4   9    11224.03    12477.89    167.09 o 
  -1   4   9     3628.06     3722.78     73.65 o 
   0   4   9      363.40      381.70     26.21 o 
   1   4   9    16478.87    18170.65    202.73 o 
   2   4   9     1727.77     1773.39     61.90 o 
   3   4   9       17.62       28.25     13.89 o 
   4   4   9     1720.69     1625.17     55.84 o 
   5   4   9     1868.95     1927.22     63.02 o 
   6   4   9     6610.08     7273.86    208.50 o 
   7   4   9      957.37      851.43     55.70 o 
   8   4   9       64.83       57.12     23.54 o 
   9   4   9     1127.91     1167.11     70.53 o 
  10   4   9      530.05      670.42     59.29 o 
  11   4   9      278.15      348.17     82.05 o 
  12   4   9       89.18       85.10     41.08 o 
  13   4   9       25.32       47.31     37.12 o 
  14   4   9      169.39      150.36     74.62 o 
 -15   5   9        5.35       25.25     30.09 o 
 -14   5   9      156.81      110.37     37.83 o 
 -13   5   9      217.39      295.40     51.17 o 
 -12   5   9      274.09      343.32     82.98 o 
 -11   5   9        5.40      -20.37     33.97 o 
 -10   5   9     1178.33     1431.13    102.14 o 
  -9   5   9       62.22       85.87     34.31 o 
  -8   5   9      911.60      996.52     80.87 o 
  -7   5   9       92.42       86.66     30.51 o 
  -6   5   9       85.76      109.22     33.66 o 
  -5   5   9     2084.91     1784.80     87.55 o 
  -4   5   9      165.71      103.16     30.02 o 
  -3   5   9       59.57       57.07     13.62 o 
  -2   5   9    18187.04    20840.16    256.63 o 
  -1   5   9      832.91      845.89     52.54 o 
   0   5   9     5493.59     5433.48     88.15 o 
   1   5   9     2407.58     2785.91     68.27 o 
   2   5   9     3721.35     3571.57     78.05 o 
   3   5   9      104.36       79.44     19.35 o 
   4   5   9     3238.51     3167.18     89.22 o 
   5   5   9     1011.21      923.95     53.56 o 
   6   5   9       37.81        7.10     17.01 o 
   7   5   9       10.63      -16.73     16.38 o 
   8   5   9      580.94      557.01     51.71 o 
   9   5   9      167.16      167.77     33.45 o 
  10   5   9       72.79       87.58     28.29 o 
  11   5   9       84.67      130.45     32.68 o 
  12   5   9      453.00      539.80    116.57 o 
  13   5   9        0.66       13.74     58.66 o 
 -14   6   9      186.85      195.62     45.08 o 
 -13   6   9        1.35       36.57     33.86 o 
 -12   6   9      241.53      181.97     47.94 o 
 -11   6   9       48.46       30.07     30.06 o 
 -10   6   9       16.08        9.94     27.88 o 
  -9   6   9      758.63      769.46     76.65 o 
  -8   6   9       40.97       15.94     24.37 o 
  -7   6   9      246.24      200.37     42.24 o 
  -6   6   9     2459.62     2508.43    112.88 o 
  -5   6   9      647.04      522.51     58.00 o 
  -4   6   9     9373.96     9966.04    235.90 o 
  -3   6   9       86.01       58.76     25.40 o 
  -2   6   9     1171.43     1111.22     55.20 o 
  -1   6   9     3203.32     3477.52     76.60 o 
   0   6   9     3792.20     3596.82     72.66 o 
   1   6   9      265.67      335.91     25.19 o 
   2   6   9      621.57      604.78     38.87 o 
   3   6   9      118.67      112.61     22.91 o 
   4   6   9     2916.33     2967.59     83.50 o 
   5   6   9      970.83     1014.17     53.08 o 
   6   6   9      202.61      184.80     41.02 o 
   7   6   9      353.71      264.20     38.22 o 
   8   6   9     1125.02     1201.19     72.90 o 
   9   6   9      129.89      147.67     35.06 o 
  10   6   9      116.23       94.06     33.99 o 
  11   6   9       81.25       64.75     39.30 o 
  12   6   9        9.40      -17.08     47.89 o 
  13   6   9       94.19      114.72     78.33 o 
 -14   7   9        8.52       -8.62     35.14 o 
 -13   7   9        0.17       31.18     34.75 o 
 -12   7   9      303.33      342.64     95.60 o 
 -11   7   9       87.76      161.74     48.68 o 
 -10   7   9      424.12      581.26     77.82 o 
  -9   7   9      546.16      535.15     84.65 o 
  -8   7   9       80.52      156.53     42.13 o 
  -7   7   9      367.97      453.70    104.88 o 
  -6   7   9      544.09      613.49    184.51 o 
  -5   7   9      189.47      115.92     60.33 o 
  -4   7   9     1910.88     1911.92    127.14 o 
  -3   7   9     1959.75     2007.51     77.02 o 
  -2   7   9      292.55      207.60     32.33 o 
  -1   7   9      147.55      131.16     20.54 o 
   0   7   9     1855.85     1782.87     52.35 o 
   1   7   9     1017.99      939.19     42.02 o 
   2   7   9     3374.49     3407.66     89.10 o 
   3   7   9      860.61      777.03     47.06 o 
   4   7   9      140.37      114.05     23.04 o 
   5   7   9       30.13       33.13     19.29 o 
   6   7   9       92.99      152.33     32.34 o 
   7   7   9       98.49       77.16     26.93 o 
   8   7   9       27.65       72.11     46.18 o 
   9   7   9      131.33      158.03     35.13 o 
  10   7   9      616.14      624.19     82.16 o 
  11   7   9        0.89       -8.17     29.48 o 
  12   7   9        2.49       30.04     36.63 o 
 -13   8   9       26.67        8.11     38.76 o 
 -12   8   9        6.90       -0.10     34.58 o 
 -11   8   9        6.51        7.83     32.35 o 
 -10   8   9       11.86       39.39     31.38 o 
  -9   8   9       49.52      -16.79     30.44 o 
  -8   8   9      736.76      705.28     80.41 o 
  -7   8   9       51.76       34.09     32.14 o 
  -6   8   9      236.13      168.74     42.88 o 
  -5   8   9       25.23       15.21     22.31 o 
  -4   8   9     1172.36     1129.99     77.64 o 
  -3   8   9      957.56      892.35     58.83 o 
  -2   8   9       78.68       59.64     24.79 o 
  -1   8   9     1101.21     1215.67     56.27 o 
   0   8   9       80.67       95.66     22.45 o 
   1   8   9      142.59      112.09     23.49 o 
   2   8   9     1080.68     1021.56     72.02 o 
   3   8   9      218.50      223.35     30.75 o 
   4   8   9      642.82      591.76     51.66 o 
   5   8   9       42.51       37.11     19.39 o 
   6   8   9      301.81      197.19     69.38 o 
   7   8   9      155.28      179.38     36.36 o 
   8   8   9        2.07       -3.02     23.77 o 
   9   8   9        0.47      -20.45     32.11 o 
  10   8   9       90.94      117.14     52.16 o 
  11   8   9        0.40      -13.32     34.71 o 
  12   8   9       57.87       21.23     37.99 o 
 -12   9   9        0.40      -47.80     95.23 o 
 -11   9   9       36.94        4.66     37.25 o 
 -10   9   9        1.55       14.32     32.40 o 
  -9   9   9       61.63      113.38     44.04 o 
  -8   9   9        5.81      -12.56     29.74 o 
  -7   9   9       77.24       89.26     37.70 o 
  -6   9   9      545.40      555.46     56.24 o 
  -5   9   9      169.37      119.69     31.39 o 
  -4   9   9        9.69        9.65     19.84 o 
  -3   9   9     1015.95     1092.31     74.71 o 
  -2   9   9     2383.35     2524.16     92.89 o 
  -1   9   9        6.18        2.67     18.28 o 
   0   9   9      109.02      121.40     29.69 o 
   1   9   9      117.59      114.20     29.75 o 
   2   9   9      721.29      668.00     47.88 o 
   3   9   9     2088.20     2021.10     87.07 o 
   4   9   9      129.24       93.48     23.49 o 
   5   9   9     1144.72     1211.05     65.85 o 
   6   9   9      141.23      145.32     35.60 o 
   7   9   9       46.14       55.71     36.30 o 
   8   9   9      413.89      408.39     69.83 o 
   9   9   9       15.14       78.29     43.58 o 
  10   9   9       44.92       53.35     39.58 o 
  11   9   9      321.23      319.61     67.18 o 
 -11  10   9        5.75        1.53     33.79 o 
 -10  10   9       30.14        9.06     36.36 o 
  -9  10   9      190.63      175.92     50.54 o 
  -8  10   9        8.28       -3.60     40.31 o 
  -7  10   9       17.61       11.64     23.85 o 
  -6  10   9      227.86      226.25     45.45 o 
  -5  10   9       45.23       44.44     26.45 o 
  -4  10   9        3.25        5.69     23.08 o 
  -3  10   9       11.99       -4.92     23.40 o 
  -2  10   9       24.12       59.69     26.36 o 
  -1  10   9      378.33      376.99     39.91 o 
   0  10   9      349.19      417.18     50.25 o 
   1  10   9       23.84       33.88     23.91 o 
   2  10   9      386.15      467.40     65.80 o 
   3  10   9      340.32      386.81     58.52 o 
   4  10   9       66.10       67.56     35.53 o 
   5  10   9      220.65      210.54     41.26 o 
   6  10   9       82.14      135.19     45.61 o 
   7  10   9       22.35       42.10     35.48 o 
   8  10   9      331.49      460.65    145.53 o 
   9  10   9        9.09      -45.70     31.81 o 
  10  10   9       19.73      -14.17     32.54 o 
 -10  11   9        4.09       55.54     63.48 o 
  -9  11   9       47.65       -3.29     35.13 o 
  -8  11   9        7.36       20.18     26.56 o 
  -7  11   9      127.20      163.95     39.30 o 
  -6  11   9      145.59      133.05     36.55 o 
  -5  11   9      441.92      406.23     53.64 o 
  -4  11   9      154.72      167.68     39.36 o 
  -3  11   9       79.13       -8.61     26.94 o 
  -2  11   9       95.46      150.85     33.98 o 
  -1  11   9        0.82       27.23     28.59 o 
   0  11   9      277.82      316.19     47.80 o 
   1  11   9        0.09      -11.96     22.19 o 
   2  11   9      139.17      174.70     39.05 o 
   3  11   9      455.91      517.96     59.84 o 
   4  11   9      115.13       54.42     24.74 o 
   5  11   9      110.69       69.58     33.09 o 
   6  11   9       32.26       38.54     37.51 o 
   7  11   9      281.61      217.95     59.98 o 
   8  11   9       98.33      127.46     56.43 o 
   9  11   9        8.26        1.14     33.67 o 
  -9  12   9        3.33      -40.22     31.59 o 
  -8  12   9      274.75      205.68     59.00 o 
  -7  12   9        3.82      -17.34     34.63 o 
  -6  12   9        2.91      -32.68     52.68 o 
  -5  12   9       33.84       -8.89     25.47 o 
  -4  12   9        4.06      -29.15     23.35 o 
  -3  12   9      188.83      191.93     60.46 o 
  -2  12   9      390.06      443.70     69.33 o 
  -1  12   9       20.57       68.52     35.27 o 
   0  12   9       63.56       36.71     34.64 o 
   1  12   9      458.47      486.03     58.73 o 
   2  12   9       10.04       55.96     28.07 o 
   3  12   9       66.73       58.96     68.68 o 
   4  12   9       60.94       55.16    106.36 o 
   5  12   9        8.16        1.86     53.09 o 
   6  12   9      321.58      404.83     68.78 o 
   7  12   9       35.75      -40.86     43.62 o 
  -6  13   9        3.08       -5.59     72.21 o 
  -5  13   9       78.51       81.01     54.02 o 
  -4  13   9        6.57      -38.37     59.03 o 
  -3  13   9      129.36      124.18     46.77 o 
  -2  13   9       84.77      101.01     42.69 o 
  -1  13   9       44.84       72.46     39.46 o 
   0  13   9       33.36       52.96     32.15 o 
   1  13   9        0.72       -4.87     29.20 o 
   2  13   9      141.93      136.77     50.32 o 
   3  13   9       65.93      134.48     49.93 o 
   4  13   9      108.10       78.84     64.23 o 
   5  13   9       95.17       83.53     63.48 o 
  -3  14   9        0.22       16.71     62.74 o 
  -2  14   9        8.24       -0.37     63.48 o 
  -1  14   9      216.40      299.60     95.04 o 
   0  14   9      141.33       92.10     93.56 o 
   1  14   9       12.59       93.02     48.45 o 
 -16   0  10        3.57      -14.48     46.78 o 
 -15   0  10      284.86      451.82    105.81 o 
 -14   0  10        2.13       56.06     56.06 o 
 -13   0  10      748.86      821.58    133.65 o 
 -12   0  10        3.98      -33.04     39.72 o 
 -11   0  10      527.87      527.55    105.81 o 
 -10   0  10      287.74      404.80     70.54 o 
  -9   0  10      801.56      917.45     69.56 o 
  -8   0  10        3.03       46.57     24.80 o 
  -7   0  10    11484.49    10380.52    273.80 o 
  -6   0  10     4158.74     4593.43    140.52 o 
  -5   0  10    19101.65    20815.82    500.45 o 
  -4   0  10        9.39       -6.68     19.31 o 
  -3   0  10      155.27      301.09     42.69 o 
  -2   0  10     2070.10     2265.02    105.81 o 
  -1   0  10     1135.06     1143.46     74.99 o 
   0   0  10       81.69       98.82     29.89 o 
   1   0  10     1865.68     1989.10     70.54 o 
   2   0  10     2121.41     1954.29    101.54 o 
   3   0  10     2523.32     2370.16    219.23 o 
   4   0  10     6269.16     6726.26    180.03 o 
   5   0  10     1057.47      993.34     56.24 o 
   6   0  10     3410.33     3160.85    173.75 o 
   7   0  10     7365.48     8162.01    315.19 o 
   8   0  10      328.17      324.10     74.25 o 
   9   0  10     1367.71     1463.85    141.08 o 
  10   0  10       36.86      -23.02     33.04 o 
  11   0  10      185.06      125.85     60.14 o 
  12   0  10      320.82      214.58     72.02 o 
  13   0  10        2.34      -56.80     37.87 o 
  14   0  10        0.63        9.65     51.23 o 
 -16   1  10       13.96      -39.46     31.04 o 
 -15   1  10       18.88       15.93     38.14 o 
 -14   1  10       99.96      139.71     47.87 o 
 -13   1  10      210.60      254.26     62.04 o 
 -12   1  10       68.94       48.95     65.71 o 
 -11   1  10      852.37      890.51     88.88 o 
 -10   1  10      166.92      154.43     32.54 o 
  -9   1  10     1540.39     1334.88    104.80 o 
  -8   1  10      396.31      462.38     34.51 o 
  -7   1  10     4009.70     4019.81     98.56 o 
  -6   1  10       27.95       16.17     16.85 o 
  -5   1  10       50.50       28.77     21.48 o 
  -4   1  10    10311.27    12109.75    191.25 o 
  -3   1  10     4267.86     3823.93    149.89 o 
  -2   1  10      441.51      522.00     46.04 o 
  -1   1  10     3631.27     3499.31     99.04 o 
   0   1  10     1357.02     1317.12     39.05 o 
   1   1  10     6654.56     6725.53    105.07 o 
   2   1  10        3.13        3.24      9.70 o 
   3   1  10     1174.12      964.02     31.89 o 
   4   1  10     1768.27     1604.66     48.47 o 
   5   1  10      434.52      293.21     34.93 o 
   6   1  10     2465.24     2670.28     86.07 o 
   7   1  10      547.53      606.58     42.87 o 
   8   1  10      215.21      262.72     48.88 o 
   9   1  10     1014.31     1133.22     97.08 o 
  10   1  10      130.42       87.41     34.38 o 
  11   1  10      542.51      579.55     74.99 o 
  12   1  10      163.16      165.12     57.36 o 
  13   1  10       65.91      143.82     43.96 o 
  14   1  10       76.20       59.86     40.50 o 
 -16   2  10        3.23        7.81     36.61 o 
 -15   2  10       64.56      -21.24     50.12 o 
 -14   2  10       62.30      145.78     49.41 o 
 -13   2  10       67.45      114.53     91.89 o 
 -12   2  10     1140.46     1073.85     75.78 o 
 -11   2  10       20.60       19.81     23.63 o 
 -10   2  10       88.98       47.40     24.39 o 
  -9   2  10     1070.21     1052.57    152.03 o 
  -8   2  10      977.61      921.28     71.32 o 
  -7   2  10     2187.27     2243.97     69.08 o 
  -6   2  10       72.58       79.28     18.96 o 
  -5   2  10    11632.71    12405.97    197.11 o 
  -4   2  10     1026.25      932.03     82.23 o 
  -3   2  10    12039.88    12262.03    228.98 o 
  -2   2  10       89.63       84.74     17.55 o 
  -1   2  10       13.73       22.08     11.45 o 
   0   2  10     9574.24     9684.92    118.64 o 
   1   2  10       37.36       18.37      8.56 o 
   2   2  10      157.44      156.49     15.72 o 
   3   2  10     7396.08     7844.02    126.50 o 
   4   2  10      388.51      282.28     25.47 o 
   5   2  10    10283.52    10440.58    172.39 o 
   6   2  10        4.64       -7.44     16.80 o 
   7   2  10      377.70      244.57     50.47 o 
   8   2  10     2880.95     3221.76    101.35 o 
   9   2  10     2731.73     2806.28    130.58 o 
  10   2  10      552.40      482.86     67.38 o 
  11   2  10      180.71      264.59     52.23 o 
  12   2  10       50.99       60.03     38.61 o 
  13   2  10      178.11      156.59     44.85 o 
  14   2  10      103.00      173.18     55.50 o 
 -15   3  10       25.46       63.36     64.04 o 
 -14   3  10       21.96       64.59     32.08 o 
 -13   3  10       78.34       85.02     32.20 o 
 -12   3  10      900.75      730.11     67.97 o 
 -11   3  10     1262.38     1206.95     97.74 o 
 -10   3  10      236.54      272.27     51.47 o 
  -9   3  10      449.23      441.11     90.77 o 
  -8   3  10      171.36      282.26     54.02 o 
  -7   3  10       37.19      108.73     33.25 o 
  -6   3  10     2410.76     2286.71    149.43 o 
  -5   3  10     3468.73     4106.71    111.63 o 
  -4   3  10      408.08      387.95     26.32 o 
  -3   3  10     3374.37     2913.70    180.98 o 
  -2   3  10        1.83        9.81     12.12 o 
  -1   3  10     4712.40     4745.25     85.70 o 
   0   3  10     2672.24     3338.08     56.02 o 
   1   3  10        8.93        9.59      7.17 o 
   2   3  10    23121.21    25153.71    265.44 o 
   3   3  10     5910.12     5811.58    107.61 o 
   4   3  10      142.77      120.46     20.17 o 
   5   3  10      203.07      188.63     30.65 o 
   6   3  10       38.60       30.32     22.17 o 
   7   3  10      737.74      740.68     51.95 o 
   8   3  10     1177.96     1298.02     90.33 o 
   9   3  10       91.76      112.04     34.13 o 
  10   3  10      165.37      124.82     53.09 o 
  11   3  10      611.25      645.18     77.93 o 
  12   3  10       10.76       -8.68     28.35 o 
  13   3  10       42.44       30.70     35.39 o 
  14   3  10        2.57        5.06     35.56 o 
 -15   4  10       11.58       23.19     31.05 o 
 -14   4  10        8.35       12.05     28.82 o 
 -13   4  10       63.23       66.95     30.69 o 
 -12   4  10       74.06       35.47     39.16 o 
 -11   4  10        0.00        0.01     26.09 o 
 -10   4  10        5.51        3.80     24.87 o 
  -9   4  10      419.19      453.41    156.30 o 
  -8   4  10       71.69       62.30     34.34 o 
  -7   4  10       10.70      -10.02     21.09 o 
  -6   4  10      646.17      491.13     54.77 o 
  -5   4  10      224.26      191.25     46.22 o 
  -4   4  10      105.59       83.64     13.42 o 
  -3   4  10      627.56      618.44     45.26 o 
  -2   4  10     1584.67     1491.41     50.16 o 
  -1   4  10      336.14      364.06     28.61 o 
   0   4  10     4924.91     5348.10     76.73 o 
   1   4  10     4673.92     4857.85     78.70 o 
   2   4  10        1.00      -13.76      9.18 o 
   3   4  10     1186.29     1346.35     50.02 o 
   4   4  10       90.38       61.83     18.10 o 
   5   4  10      304.47      215.15     27.42 o 
   6   4  10      374.64      369.90     39.94 o 
   7   4  10      413.34      446.76     44.05 o 
   8   4  10      472.49      308.48     40.55 o 
   9   4  10       50.86       33.97     22.71 o 
  10   4  10       98.40       47.28     31.36 o 
  11   4  10       13.50      138.86     38.76 o 
  12   4  10       18.30       14.42     27.96 o 
  13   4  10       16.61       21.58     34.43 o 
  14   4  10        0.50      -72.39     55.32 o 
 -15   5  10      271.34      211.50     63.82 o 
 -14   5  10       30.86      107.17     39.36 o 
 -13   5  10        0.52       35.21     29.06 o 
 -12   5  10       63.02       73.21     36.39 o 
 -11   5  10      623.02      800.81    162.61 o 
 -10   5  10      115.57       77.36     35.92 o 
  -9   5  10       22.57       34.43     27.81 o 
  -8   5  10      347.61      279.92     48.60 o 
  -7   5  10      658.73      685.22     66.98 o 
  -6   5  10     1787.75     1662.24     89.25 o 
  -5   5  10     1037.74     1154.08     75.09 o 
  -4   5  10        6.79      -10.57     18.24 o 
  -3   5  10     6145.91     5719.57    128.02 o 
  -2   5  10       16.38       13.16     12.20 o 
  -1   5  10     6699.71     7018.76    140.39 o 
   0   5  10       28.82       44.94     13.43 o 
   1   5  10     4749.72     5620.20     91.14 o 
   2   5  10     2104.18     2225.54     73.41 o 
   3   5  10     1636.87     1544.61     61.03 o 
   4   5  10        9.66        5.60     14.26 o 
   5   5  10      409.22      384.27     35.70 o 
   6   5  10     1580.80     1640.70     73.16 o 
   7   5  10      762.24      738.24     56.98 o 
   8   5  10      969.63     1160.39     70.93 o 
   9   5  10        0.66       -2.65     20.46 o 
  10   5  10      128.91      104.10     29.55 o 
  11   5  10      254.30      340.78     62.53 o 
  12   5  10       15.73      -18.45     37.13 o 
  13   5  10        0.08       63.48     56.43 o 
 -14   6  10      104.86      142.87     38.71 o 
 -13   6  10        0.21        4.94     33.84 o 
 -12   6  10       73.35       31.43     50.12 o 
 -11   6  10        0.22      -36.53     24.35 o 
 -10   6  10        1.49       27.75     27.50 o 
  -9   6  10      395.72      439.79     64.38 o 
  -8   6  10      171.64      170.86     41.24 o 
  -7   6  10      306.62      266.27     48.63 o 
  -6   6  10      373.30      444.07    127.53 o 
  -5   6  10      436.12      358.47     49.33 o 
  -4   6  10      154.23       75.01     39.35 o 
  -3   6  10     1910.99     2044.67     76.23 o 
  -2   6  10       14.67       30.38     18.58 o 
  -1   6  10     2058.93     2137.74     72.66 o 
   0   6  10     4834.31     5363.53     93.06 o 
   1   6  10        5.51       32.08     13.81 o 
   2   6  10      185.26      144.96     24.16 o 
   3   6  10      102.58       82.53     20.05 o 
   4   6  10       18.29       28.88     18.01 o 
   5   6  10     1469.42     1419.75     63.49 o 
   6   6  10      308.18      325.59     42.75 o 
   7   6  10      309.41      337.51     47.96 o 
   8   6  10      806.17      868.83     95.53 o 
   9   6  10      120.47      163.40     33.27 o 
  10   6  10      121.21      170.04     36.38 o 
  11   6  10        1.67       30.86     25.02 o 
  12   6  10        0.29      -45.29     37.13 o 
  13   6  10       21.07       47.52     59.77 o 
 -14   7  10       35.75       40.81     40.82 o 
 -13   7  10       56.86       79.82     44.51 o 
 -12   7  10       40.69       31.57     35.57 o 
 -11   7  10       13.60       -0.46     31.87 o 
 -10   7  10        0.52      -21.12     28.22 o 
  -9   7  10       34.00        6.82     29.16 o 
  -8   7  10      103.85       81.63     34.31 o 
  -7   7  10      378.99      316.52     55.13 o 
  -6   7  10       62.55       29.50     28.58 o 
  -5   7  10        1.68       27.73     33.23 o 
  -4   7  10      637.22      610.19     50.93 o 
  -3   7  10       19.11       18.93     20.40 o 
  -2   7  10      191.59      191.57     30.79 o 
  -1   7  10      198.42      190.71     29.90 o 
   0   7  10       79.68       67.10     17.05 o 
   1   7  10     1202.06     1095.08     75.93 o 
   2   7  10      627.96      615.07     42.61 o 
   3   7  10       45.39       15.08     16.22 o 
   4   7  10      331.70      331.35     35.77 o 
   5   7  10      644.00      647.53     73.43 o 
   6   7  10        3.71        2.17     20.32 o 
   7   7  10       56.18       60.78     25.24 o 
   8   7  10       84.01       65.29     29.19 o 
   9   7  10      110.39      123.15     35.08 o 
  10   7  10        0.73       -6.52     31.09 o 
  11   7  10        7.55       -8.99     33.98 o 
  12   7  10        0.94      -34.53     40.84 o 
 -13   8  10       37.74       25.62     87.24 o 
 -12   8  10        1.70      -16.75     34.71 o 
 -11   8  10       20.71       52.11     58.84 o 
 -10   8  10     1146.68     1150.05    105.10 o 
  -9   8  10       29.45       86.28     41.12 o 
  -8   8  10        5.39      -31.75     28.33 o 
  -7   8  10      640.94      738.70     78.75 o 
  -6   8  10       63.53       66.32     34.51 o 
  -5   8  10      528.75      723.07     58.07 o 
  -4   8  10       95.36      109.92     28.65 o 
  -3   8  10      326.55      282.04     38.68 o 
  -2   8  10      963.94      956.84     99.90 o 
  -1   8  10     3449.00     3565.33    106.71 o 
   0   8  10     1179.15     1104.15     67.18 o 
   1   8  10      239.23      250.86     31.77 o 
   2   8  10      775.25      835.07     50.58 o 
   3   8  10      745.79      651.48     46.59 o 
   4   8  10      934.42      974.86     58.84 o 
   5   8  10        6.42       27.53     19.90 o 
   6   8  10      850.37      922.32     66.91 o 
   7   8  10     1649.62     1961.54     94.29 o 
   8   8  10        0.24       16.40     36.39 o 
   9   8  10      111.07      112.82     44.93 o 
  10   8  10       40.63       73.33     42.40 o 
  11   8  10        9.37       57.36     40.95 o 
 -12   9  10        0.98      -48.18     33.34 o 
 -11   9  10      556.28      554.79     89.84 o 
 -10   9  10       38.62       35.40     35.83 o 
  -9   9  10      718.07      738.29     89.52 o 
  -8   9  10      245.44      241.05     55.75 o 
  -7   9  10      383.90      479.66     55.51 o 
  -6   9  10       21.52       11.61     23.93 o 
  -5   9  10      400.37      419.56     49.74 o 
  -4   9  10     2229.35     2228.10     91.06 o 
  -3   9  10        4.83       24.67     23.70 o 
  -2   9  10      110.91      117.62     30.06 o 
  -1   9  10      355.85      380.90     61.86 o 
   0   9  10      210.55      233.22     39.62 o 
   1   9  10      914.20      996.97     67.32 o 
   2   9  10      152.02      122.52     25.47 o 
   3   9  10     1130.59     1221.10     95.38 o 
   4   9  10      349.68      391.80     42.67 o 
   5   9  10      298.17      260.41     37.04 o 
   6   9  10      812.42      908.64     69.38 o 
   7   9  10      272.66      293.73     43.91 o 
   8   9  10       43.57       22.97     34.15 o 
   9   9  10      664.54      949.14    203.45 o 
  10   9  10       58.83       57.55     41.60 o 
  11   9  10       22.27       39.17     42.79 o 
 -11  10  10        0.79       34.71     62.56 o 
 -10  10  10      169.26      127.32     48.54 o 
  -9  10  10      436.68      395.13     71.24 o 
  -8  10  10      580.96      610.58     66.04 o 
  -7  10  10      425.51      388.76     67.45 o 
  -6  10  10       86.55       89.88     41.84 o 
  -5  10  10      574.32      633.78     60.20 o 
  -4  10  10      257.52      198.24     40.32 o 
  -3  10  10     1841.59     2103.97     91.13 o 
  -2  10  10        1.26       -3.92     19.81 o 
  -1  10  10        4.59       27.31     29.01 o 
   0  10  10     1457.59     1664.99    124.45 o 
   1  10  10       89.16       75.45     29.46 o 
   2  10  10       10.51       -3.66     26.97 o 
   3  10  10      423.42      473.94     46.89 o 
   4  10  10       32.93       15.49     24.35 o 
   5  10  10     2435.11     2605.93    103.82 o 
   6  10  10      135.39       90.65     39.77 o 
   7  10  10      182.60      135.26    100.61 o 
   8  10  10      722.99     1027.54    104.52 o 
   9  10  10      134.15      139.52     46.13 o 
  10  10  10      137.24      195.29     57.00 o 
 -10  11  10        1.66       33.95     50.68 o 
  -9  11  10       77.56       83.54     34.76 o 
  -8  11  10        3.99      -38.74     25.82 o 
  -7  11  10        1.87        3.93     33.90 o 
  -6  11  10      238.37      241.57     47.49 o 
  -5  11  10      271.23      295.28     47.07 o 
  -4  11  10        2.59       25.07     25.77 o 
  -3  11  10      371.27      403.58     49.78 o 
  -2  11  10      387.39      389.45     85.02 o 
  -1  11  10      790.46      859.21    167.99 o 
   0  11  10       32.74       43.16     29.48 o 
   1  11  10        8.49       16.94     31.71 o 
   2  11  10     1027.52      956.29     85.13 o 
   3  11  10      432.10      443.54     56.66 o 
   4  11  10        0.20       34.24     29.39 o 
   5  11  10        8.40       39.65     30.22 o 
   6  11  10      194.45      210.35     52.13 o 
   7  11  10       26.91      104.09     41.62 o 
   8  11  10       81.51       50.84     90.03 o 
  -8  12  10        5.29      -15.32     36.61 o 
  -7  12  10        8.31        4.95     30.60 o 
  -6  12  10        4.02      -16.60     25.79 o 
  -5  12  10       63.76       80.59     33.24 o 
  -4  12  10       24.62      -13.25     26.91 o 
  -3  12  10       32.24       14.86     34.82 o 
  -2  12  10       66.75       79.06     37.52 o 
  -1  12  10       71.73       43.76     60.33 o 
   0  12  10        4.53       16.12     27.40 o 
   1  12  10        0.10       40.54     29.66 o 
   2  12  10       14.77       49.71     29.92 o 
   3  12  10       42.53       80.85     34.37 o 
   4  12  10       16.62      -28.62     42.51 o 
   5  12  10       47.78      109.15     57.17 o 
   6  12  10        0.10      -68.50     45.66 o 
   7  12  10        2.26       15.18     36.55 o 
  -6  13  10       60.37       76.51     39.24 o 
  -5  13  10        0.38      -38.33     89.66 o 
  -4  13  10       37.61       26.24     41.21 o 
  -3  13  10       27.45      -31.61     65.71 o 
  -2  13  10       41.49       60.18     37.07 o 
  -1  13  10       16.74       -0.28     46.59 o 
   0  13  10       38.84       37.88     32.29 o 
   1  13  10       46.11       96.63     37.78 o 
   2  13  10       11.33      -15.79     35.02 o 
   3  13  10       50.29      143.51     46.92 o 
   4  13  10        1.81      -25.17     30.54 o 
 -16   1  11       13.03       28.60     77.96 o 
 -15   1  11       48.37      101.28     43.71 o 
 -14   1  11       77.08       41.35     40.00 o 
 -13   1  11       18.54        5.85     41.58 o 
 -12   1  11      132.57      138.24     46.62 o 
 -11   1  11       68.68       62.26     25.26 o 
 -10   1  11        2.10       12.85     23.58 o 
  -9   1  11        2.00       -4.21     20.24 o 
  -8   1  11      739.58      838.65     44.82 o 
  -7   1  11     2132.52     2258.31     72.08 o 
  -6   1  11     3132.25     3570.42     90.30 o 
  -5   1  11      885.86      872.55     43.66 o 
  -4   1  11      602.12      657.03     47.10 o 
  -3   1  11     5937.91     6529.00    124.96 o 
  -2   1  11      356.01      388.58     36.01 o 
  -1   1  11     8807.07     9134.92    156.36 o 
   0   1  11       17.04       10.20      9.65 o 
   1   1  11     2098.84     1937.13     50.56 o 
   2   1  11     1475.08     1164.78     40.40 o 
   3   1  11     2633.75     2724.45     55.76 o 
   4   1  11      700.24      687.14     33.97 o 
   5   1  11        6.16       19.42     14.07 o 
   6   1  11       18.50       49.75     17.49 o 
   7   1  11      676.51      837.29     75.92 o 
   8   1  11      926.78      723.68     73.08 o 
   9   1  11      831.76      837.59     94.67 o 
  10   1  11      550.62      401.92     62.80 o 
  11   1  11      336.10      251.81     53.60 o 
  12   1  11        0.50      -36.37     25.80 o 
  13   1  11        0.90       26.33     34.16 o 
  14   1  11        1.84      -11.96     53.65 o 
 -15   2  11        0.99      -17.30     38.98 o 
 -14   2  11       61.15      193.36     71.28 o 
 -13   2  11      115.94      131.64     54.76 o 
 -12   2  11        6.32       20.88     32.27 o 
 -11   2  11       32.84       52.27     27.21 o 
 -10   2  11     1222.16     1153.49     72.58 o 
  -9   2  11      306.58      182.64     40.82 o 
  -8   2  11      926.73      983.11     73.74 o 
  -7   2  11       99.77       72.10     28.40 o 
  -6   2  11     3050.57     3243.44     83.50 o 
  -5   2  11      236.22      243.76     26.49 o 
  -4   2  11     2993.72     3214.28    129.34 o 
  -3   2  11     5855.42     6556.01    142.21 o 
  -2   2  11      263.26      192.17     23.04 o 
  -1   2  11     4101.54     4561.66     84.69 o 
   0   2  11      207.83      217.51     17.04 o 
   1   2  11     1346.69     1480.25     45.66 o 
   2   2  11      993.03      780.37     32.08 o 
   3   2  11     6132.37     6618.55     98.40 o 
   4   2  11     1148.22     1186.64     45.55 o 
   5   2  11     3355.91     3355.59    110.98 o 
   6   2  11      880.73      870.54     49.63 o 
   7   2  11       51.96       44.64     19.97 o 
   8   2  11      141.59      126.46     43.62 o 
   9   2  11       65.18       61.09     33.29 o 
  10   2  11      102.59       66.25     33.15 o 
  11   2  11      217.64      346.97     62.08 o 
  12   2  11       23.98       18.77     31.21 o 
  13   2  11        3.84       51.05     36.18 o 
  14   2  11       40.96      120.72     45.52 o 
 -15   3  11       52.86       57.89     43.72 o 
 -14   3  11       38.21      107.19     53.27 o 
 -13   3  11        0.35       15.20     24.45 o 
 -12   3  11      400.78      553.68     71.26 o 
 -11   3  11        9.62        5.72     22.28 o 
 -10   3  11      640.69      798.85     76.98 o 
  -9   3  11     2141.75     2090.20    106.88 o 
  -8   3  11      216.44      198.13     49.93 o 
  -7   3  11     4021.93     4006.94    140.88 o 
  -6   3  11      759.99      717.71     80.75 o 
  -5   3  11       15.70      -17.82     12.29 o 
  -4   3  11      404.86      303.91     41.17 o 
  -3   3  11      230.51      139.39     20.97 o 
  -2   3  11     9281.62     9787.54    144.56 o 
  -1   3  11      626.62      566.97     30.50 o 
   0   3  11      359.75      208.62     15.98 o 
   1   3  11      461.09      336.37     17.66 o 
   2   3  11     1288.63     1146.85     34.57 o 
   3   3  11        8.92        7.08     15.75 o 
   4   3  11       88.58       63.51     17.24 o 
   5   3  11     2654.21     2639.17     73.99 o 
   6   3  11        2.27      -21.40     24.38 o 
   7   3  11      697.92      668.98     50.52 o 
   8   3  11       51.78       25.59     19.78 o 
   9   3  11        0.14       19.38     25.96 o 
  10   3  11      363.88      449.69    145.53 o 
  11   3  11       72.09      104.83     38.78 o 
  12   3  11      208.22      261.11     65.16 o 
  13   3  11      170.45      196.36     54.76 o 
  14   3  11        2.50       15.00     39.51 o 
 -15   4  11      269.36      223.29     55.92 o 
 -14   4  11      158.56      217.28     45.49 o 
 -13   4  11      489.52      526.14     63.09 o 
 -12   4  11       37.28       72.86     35.72 o 
 -11   4  11      146.52      170.72     46.69 o 
 -10   4  11      234.19      168.61     44.31 o 
  -9   4  11      342.44      312.85     53.68 o 
  -8   4  11     1523.99     1321.74     89.32 o 
  -7   4  11      460.84      520.09     58.66 o 
  -6   4  11     7231.65     7521.84    432.32 o 
  -5   4  11     8128.96     8178.04    207.89 o 
  -4   4  11    13830.10    13887.56    288.95 o 
  -3   4  11        3.86       -0.55     11.85 o 
  -2   4  11    10979.47    12920.38    179.50 o 
  -1   4  11    36514.27    40211.91    453.11 o 
   0   4  11     9340.95    10060.58    124.74 o 
   1   4  11     2892.34     2579.60     54.57 o 
   2   4  11       97.35       45.27     15.62 o 
   3   4  11       98.12       61.51     17.62 o 
   4   4  11     4695.65     4456.57     99.95 o 
   5   4  11      262.58      241.62     29.41 o 
   6   4  11      425.26      430.87     42.32 o 
   7   4  11     2053.91     1906.81     79.14 o 
   8   4  11      262.63      388.72     66.51 o 
   9   4  11     1070.41     1129.41     93.37 o 
  10   4  11       30.90       33.25     33.41 o 
  11   4  11       97.57       84.44     39.36 o 
  12   4  11      290.73      339.94     64.12 o 
  13   4  11      395.81      476.69     77.11 o 
 -15   5  11        1.13       86.05     36.29 o 
 -14   5  11       72.00      123.87     40.05 o 
 -13   5  11        7.19       33.95     30.33 o 
 -12   5  11      433.49      443.91     70.11 o 
 -11   5  11      207.79      248.76     89.47 o 
 -10   5  11      522.14      438.73     67.18 o 
  -9   5  11      362.34      464.84    108.22 o 
  -8   5  11        4.15       49.14     27.49 o 
  -7   5  11     3298.08     3436.43    135.59 o 
  -6   5  11        2.97        0.68     25.80 o 
  -5   5  11      183.95      171.51     38.76 o 
  -4   5  11     2441.77     2332.63    100.06 o 
  -3   5  11      264.78      226.22     32.15 o 
  -2   5  11     1108.34     1181.23     60.61 o 
  -1   5  11     1329.91     1303.48     47.03 o 
   0   5  11     4104.24     4212.63     85.50 o 
   1   5  11     6732.67     7008.41    128.05 o 
   2   5  11     2013.07     2026.78     94.77 o 
   3   5  11     1358.20     1452.39     55.69 o 
   4   5  11       44.88       29.81     18.78 o 
   5   5  11     1064.68     1048.17     69.86 o 
   6   5  11       20.49       18.10     19.34 o 
   7   5  11      246.41      243.91     37.05 o 
   8   5  11        9.00       -6.81     22.90 o 
   9   5  11      153.14      144.98     33.92 o 
  10   5  11      489.03      491.34     72.48 o 
  11   5  11        9.93       26.56     31.29 o 
  12   5  11       57.15       77.59     38.18 o 
  13   5  11      136.45      115.09     70.17 o 
 -14   6  11       42.94       37.92     32.22 o 
 -13   6  11       49.02       16.95     35.80 o 
 -12   6  11       11.89       16.55     32.47 o 
 -11   6  11      214.43      177.91     48.99 o 
 -10   6  11       35.73       40.47     34.12 o 
  -9   6  11      146.12      157.77     44.32 o 
  -8   6  11      427.01      500.01     65.43 o 
  -7   6  11     1632.41     1534.10    249.30 o 
  -6   6  11       51.76       47.96     27.02 o 
  -5   6  11     2497.18     2351.87    107.15 o 
  -4   6  11      262.72      208.89     40.40 o 
  -3   6  11     5258.62     5180.35    128.11 o 
  -2   6  11      538.51      502.93     42.47 o 
  -1   6  11        8.40       -5.89     12.73 o 
   0   6  11      263.90      223.75     25.19 o 
   1   6  11      127.43      130.39     23.14 o 
   2   6  11      443.22      432.62     36.75 o 
   3   6  11        2.69      -20.42     13.62 o 
   4   6  11       53.23       45.40     18.84 o 
   5   6  11     1419.09     1425.65     64.33 o 
   6   6  11     1095.18     1057.40     58.60 o 
   7   6  11      682.67      782.11     61.23 o 
   8   6  11       21.05       39.13     25.41 o 
   9   6  11      113.23      145.56     34.34 o 
  10   6  11        1.17       26.19     26.53 o 
  11   6  11      172.64      152.63     59.59 o 
  12   6  11        4.65      -33.78     34.53 o 
 -14   7  11       23.37        8.36     38.32 o 
 -13   7  11       72.26       43.52     48.46 o 
 -12   7  11        9.44       12.54     32.64 o 
 -11   7  11      319.96      322.58     64.56 o 
 -10   7  11      125.52      117.32     44.83 o 
  -9   7  11      539.41      392.24     99.12 o 
  -8   7  11      170.40      166.45     61.44 o 
  -7   7  11        8.83        9.98     26.43 o 
  -6   7  11     1176.46      974.56     80.87 o 
  -5   7  11       55.18       27.57     28.40 o 
  -4   7  11      133.34      126.56     29.66 o 
  -3   7  11     1502.52     1495.53     70.33 o 
  -2   7  11       73.85       54.59     22.55 o 
  -1   7  11      399.27      370.54     38.99 o 
   0   7  11     1714.73     1691.13     76.58 o 
   1   7  11      450.74      346.12     34.68 o 
   2   7  11      148.41       95.05     22.25 o 
   3   7  11     1907.88     1695.43     64.95 o 
   4   7  11       28.81       44.00     17.84 o 
   5   7  11      235.94      196.95     31.35 o 
   6   7  11      482.45      401.91     48.33 o 
   7   7  11      280.52      301.63     44.14 o 
   8   7  11      672.15      648.08     99.03 o 
   9   7  11       94.79      101.79     33.24 o 
  10   7  11       22.19       34.72     27.66 o 
  11   7  11      506.42      409.12     99.50 o 
  12   7  11       18.37       34.16     49.38 o 
 -13   8  11        5.55       30.68     43.20 o 
 -12   8  11        1.11       60.53     41.88 o 
 -11   8  11       66.30       58.30     41.60 o 
 -10   8  11       54.70        3.37     32.77 o 
  -9   8  11        8.45      -18.09     45.66 o 
  -8   8  11      126.54      133.01     49.93 o 
  -7   8  11      248.76      277.14     54.33 o 
  -6   8  11       25.40       11.73     23.80 o 
  -5   8  11       42.37       57.16     26.60 o 
  -4   8  11      243.94      210.12     34.86 o 
  -3   8  11     2237.32     2210.82     86.60 o 
  -2   8  11        1.00      -16.27     18.11 o 
  -1   8  11       27.13       44.14     23.49 o 
   0   8  11     1339.79     1575.94     77.30 o 
   1   8  11      931.21      759.75     55.80 o 
   2   8  11      104.30       78.51     22.92 o 
   3   8  11      217.08      196.38     30.91 o 
   4   8  11      225.29      233.30     33.24 o 
   5   8  11       47.91       50.24     23.67 o 
   6   8  11       41.34       60.36     24.49 o 
   7   8  11      253.85      235.31     41.06 o 
   8   8  11        7.68       30.35     26.46 o 
   9   8  11       25.50       58.34     35.83 o 
  10   8  11       45.87       58.54     35.60 o 
  11   8  11       10.63       39.83     40.26 o 
 -12   9  11       81.17       92.68     47.34 o 
 -11   9  11        2.88       84.12     45.84 o 
 -10   9  11       34.34       87.47     40.22 o 
  -9   9  11       14.82      -26.64     57.54 o 
  -8   9  11       68.81       30.11     77.41 o 
  -7   9  11      528.61      473.84     56.83 o 
  -6   9  11      949.47      795.13     65.85 o 
  -5   9  11      534.92      506.64     94.65 o 
  -4   9  11      109.18       44.26     24.76 o 
  -3   9  11      163.78      154.65     32.28 o 
  -2   9  11       76.67       67.75     27.18 o 
  -1   9  11        4.07        3.11     29.12 o 
   0   9  11      612.64      513.83     74.56 o 
   1   9  11      210.37      192.88     36.68 o 
   2   9  11      336.21      363.43     38.98 o 
   3   9  11      710.05      687.62     51.13 o 
   4   9  11      156.43      120.80     27.01 o 
   5   9  11       33.50       22.90     24.36 o 
   6   9  11       10.43       -0.38     21.27 o 
   7   9  11       38.95       31.11     26.85 o 
   8   9  11       80.04       91.57     49.56 o 
   9   9  11      131.57      192.24     51.84 o 
  10   9  11       13.31       41.63     37.06 o 
 -11  10  11       15.00       47.38     45.65 o 
 -10  10  11       54.55       67.30     45.65 o 
  -9  10  11        0.91        9.80     35.27 o 
  -8  10  11      284.09      247.16     48.35 o 
  -7  10  11      149.75      134.46     34.97 o 
  -6  10  11       34.58       80.24     30.12 o 
  -5  10  11       64.18        7.32     26.65 o 
  -4  10  11       35.90        3.78     25.13 o 
  -3  10  11      683.19      831.14     65.69 o 
  -2  10  11      515.71      512.66     90.59 o 
  -1  10  11       20.48       49.17     52.72 o 
   0  10  11      244.78      261.78     43.27 o 
   1  10  11      993.58      933.70     71.74 o 
   2  10  11      293.15      376.41     50.13 o 
   3  10  11      320.17      426.47     54.06 o 
   4  10  11      233.89      200.73     34.72 o 
   5  10  11      512.98      529.74     49.94 o 
   6  10  11      254.27      412.53     53.62 o 
   7  10  11        0.65       33.56     34.92 o 
   8  10  11       28.20       93.01     44.07 o 
   9  10  11        5.47       18.16     38.70 o 
 -10  11  11       10.65       10.23     35.58 o 
  -9  11  11       78.02      116.28     57.12 o 
  -8  11  11        0.05      -33.56     27.16 o 
  -7  11  11      364.76      226.57     51.34 o 
  -6  11  11        4.00       -5.40     25.60 o 
  -5  11  11      105.14      103.59     37.10 o 
  -4  11  11      168.79      189.24     39.77 o 
  -3  11  11      141.36      201.65     52.59 o 
  -2  11  11      617.60      675.77    111.56 o 
  -1  11  11      143.33      153.46     65.71 o 
   0  11  11      112.27      114.11     34.33 o 
   1  11  11      137.93      140.71     38.14 o 
   2  11  11      353.54      279.10     47.30 o 
   3  11  11      117.06      114.64     39.27 o 
   4  11  11        0.04       24.11     27.27 o 
   5  11  11      319.08      334.99     45.03 o 
   6  11  11      125.29      204.36     53.77 o 
   7  11  11       74.15      106.59     46.91 o 
   8  11  11       18.10      -40.62     44.18 o 
  -8  12  11        5.34      -13.10     32.01 o 
  -7  12  11        0.13       -2.66     52.75 o 
  -6  12  11       23.70       71.15     35.46 o 
  -5  12  11       20.87       -8.08     30.52 o 
  -4  12  11      618.22      633.92     83.94 o 
  -3  12  11       15.71      -23.33     33.78 o 
  -2  12  11       52.99       44.15     43.62 o 
  -1  12  11      931.54      976.29     95.08 o 
   0  12  11       21.24       25.75     37.03 o 
   1  12  11        8.63       85.99     33.10 o 
   2  12  11       43.36       81.57     33.71 o 
   3  12  11        5.21       17.39     35.19 o 
   4  12  11      405.40      522.51     79.01 o 
   5  12  11        1.91      -30.30     83.35 o 
   6  12  11        0.91       25.25     52.35 o 
  -5  13  11       32.66        9.95     39.21 o 
  -4  13  11       31.81       51.34     44.92 o 
  -3  13  11       17.60       15.40     36.57 o 
  -2  13  11       91.80      128.45     62.37 o 
  -1  13  11       43.80      -28.01     46.41 o 
   0  13  11       27.56       39.33     37.23 o 
   1  13  11       42.10       90.01     36.74 o 
   2  13  11       32.90       73.47     36.74 o 
   3  13  11       42.95       61.03     52.16 o 
   4  13  11       18.65      -44.98     52.72 o 
 -15   0  12        0.49       -0.37     51.60 o 
 -14   0  12      295.71      235.37     90.59 o 
 -13   0  12       84.14        6.68     47.52 o 
 -12   0  12      946.57      840.52    138.11 o 
 -11   0  12      526.23      540.92    109.89 o 
 -10   0  12      466.21      542.40    105.81 o 
  -9   0  12     1724.83     1636.50     90.54 o 
  -8   0  12        9.99       -4.59     23.87 o 
  -7   0  12     2865.32     2722.69    104.54 o 
  -6   0  12     4614.03     4450.93    132.98 o 
  -5   0  12     1562.54     1524.00     93.93 o 
  -4   0  12    36649.14    40075.34    899.55 o 
  -3   0  12       11.67       -0.37     24.13 o 
  -2   0  12       93.31       34.53     26.73 o 
  -1   0  12     6377.31     6146.85    215.33 o 
   0   0  12     5322.07     6015.29    150.36 o 
   1   0  12    11742.57    12455.25    243.50 o 
   2   0  12      467.78      443.46     40.82 o 
   3   0  12      569.18      555.22     64.23 o 
   4   0  12     9730.75    10028.61    222.57 o 
   5   0  12     5382.18     4916.88    224.61 o 
   6   0  12     1259.99     1059.56    113.23 o 
   7   0  12      167.86      171.52     56.06 o 
   8   0  12     5062.16     4819.99    248.74 o 
   9   0  12       93.99      171.52     58.66 o 
  10   0  12     1128.92     1148.66    138.11 o 
  11   0  12      172.21      134.77     59.03 o 
  12   0  12       20.78      -36.38     34.90 o 
  13   0  12      339.21      284.01     88.73 o 
  14   0  12        8.48       82.42     62.74 o 
 -15   1  12      105.02       12.77     39.23 o 
 -14   1  12       14.79       62.88     42.02 o 
 -13   1  12       33.76       82.10     40.92 o 
 -12   1  12      675.77      757.84     90.69 o 
 -11   1  12      517.63      481.29     72.85 o 
 -10   1  12     2427.37     2275.89    111.46 o 
  -9   1  12      937.64      771.19     58.80 o 
  -8   1  12     3651.57     3427.38    107.12 o 
  -7   1  12     1052.19     1157.37     53.53 o 
  -6   1  12     3826.89     4359.72    103.98 o 
  -5   1  12      859.79     1051.33     50.83 o 
  -4   1  12        3.36       43.67     17.99 o 
  -3   1  12     1428.97     1580.65     56.56 o 
  -2   1  12     5129.08     4927.77    129.02 o 
  -1   1  12     2499.90     2301.50     68.39 o 
   0   1  12      546.73      404.53     30.33 o 
   1   1  12        1.66        7.27     10.33 o 
   2   1  12    14288.58    15033.22    234.53 o 
   3   1  12       32.58       51.88     14.84 o 
   4   1  12     2978.40     2790.18     60.58 o 
   5   1  12      114.34      106.91     19.34 o 
   6   1  12      255.31      155.18     38.57 o 
   7   1  12     1461.56     1581.77     95.95 o 
   8   1  12      330.09      280.78     51.96 o 
   9   1  12     1040.52      864.33     84.65 o 
  10   1  12        1.53      -33.53     22.35 o 
  11   1  12      170.32      164.25     49.30 o 
  12   1  12      651.95      763.36     90.95 o 
  13   1  12       12.25       45.23     62.93 o 
  14   1  12      117.44      179.41     56.81 o 
 -15   2  12      122.87       75.85     44.89 o 
 -14   2  12      329.98      252.35     64.76 o 
 -13   2  12      172.62      182.94     54.41 o 
 -12   2  12      751.73      732.52     67.66 o 
 -11   2  12      626.34      559.33     71.26 o 
 -10   2  12     2244.10     2510.90    100.18 o 
  -9   2  12      418.73      318.95     51.29 o 
  -8   2  12      469.02      343.30     62.18 o 
  -7   2  12     2660.27     2903.01    116.06 o 
  -6   2  12       95.89       60.05     18.69 o 
  -5   2  12    11048.39    12111.53    202.20 o 
  -4   2  12       19.34       16.80     15.90 o 
  -3   2  12     1166.21     1309.04     51.27 o 
  -2   2  12    11202.19    11545.76    190.02 o 
  -1   2  12       27.77       40.23     13.29 o 
   0   2  12      232.78      127.64     14.98 o 
   1   2  12      492.86      457.46     22.85 o 
   2   2  12       22.29       -2.45     12.70 o 
   3   2  12     5133.23     5023.83     89.36 o 
   4   2  12      399.47      467.69     37.62 o 
   5   2  12      159.67      159.82     31.02 o 
   6   2  12     4964.57     4960.44    122.85 o 
   7   2  12      889.90      932.66    103.95 o 
   8   2  12     1296.08     1108.53     89.64 o 
   9   2  12     1481.54     1665.87    263.96 o 
  10   2  12      234.01      258.01     53.81 o 
  11   2  12      266.03      147.53     46.77 o 
  12   2  12      304.57      388.91     67.10 o 
  13   2  12       45.27        3.52     46.59 o 
 -15   3  12       65.32       41.13     40.81 o 
 -14   3  12        0.14       56.26     40.39 o 
 -13   3  12      505.98      495.01     71.78 o 
 -12   3  12        2.45       36.12     26.34 o 
 -11   3  12      207.94      248.32     43.16 o 
 -10   3  12       16.93       13.80     28.08 o 
  -9   3  12      367.41      365.65    113.42 o 
  -8   3  12     4335.93     4575.51    158.58 o 
  -7   3  12     2731.70     2448.42    163.72 o 
  -6   3  12       18.71       18.73     24.35 o 
  -5   3  12      888.10      799.95     64.64 o 
  -4   3  12     1943.37     1944.75     61.58 o 
  -3   3  12       22.44       14.10     15.79 o 
  -2   3  12      967.39      889.45     41.66 o 
  -1   3  12     2226.38     2665.38     64.54 o 
   0   3  12     5707.36     6299.83     90.98 o 
   1   3  12     7906.23     8393.96    108.70 o 
   2   3  12       66.01       61.02     12.64 o 
   3   3  12      274.51      225.81     27.36 o 
   4   3  12     1669.00     1454.20     58.73 o 
   5   3  12        4.42       11.61     15.24 o 
   6   3  12     1064.24     1072.67     57.96 o 
   7   3  12      372.73      325.75     38.78 o 
   8   3  12        1.06       -6.14     25.28 o 
   9   3  12      470.71      330.58     58.40 o 
  10   3  12      123.67      208.54     49.47 o 
  11   3  12       66.83       60.74     34.39 o 
  12   3  12       90.24       47.88     37.00 o 
  13   3  12       22.57       27.93     33.90 o 
 -15   4  12       25.22      -14.73     80.75 o 
 -14   4  12       26.33      -30.23     32.95 o 
 -13   4  12        5.47       53.34     31.08 o 
 -12   4  12       14.40        1.75     31.74 o 
 -11   4  12        6.36        7.92     70.91 o 
 -10   4  12      173.08      166.41     48.08 o 
  -9   4  12      173.82       88.18     35.98 o 
  -8   4  12        0.34       34.83     26.69 o 
  -7   4  12      102.88       87.40     32.00 o 
  -6   4  12       20.53       51.56     27.06 o 
  -5   4  12      140.64       50.39     27.93 o 
  -4   4  12      678.53      557.37     54.20 o 
  -3   4  12       21.16       39.27     15.93 o 
  -2   4  12     2098.17     2122.58     58.69 o 
  -1   4  12     2302.98     2955.33     69.77 o 
   0   4  12     2523.58     2558.45     63.37 o 
   1   4  12      261.71      309.35     68.10 o 
   2   4  12       11.96       10.72     13.34 o 
   3   4  12        9.02      -17.47     11.64 o 
   4   4  12       36.83       72.59     20.74 o 
   5   4  12        9.96      -16.10     14.99 o 
   6   4  12      197.55      162.34     34.33 o 
   7   4  12      367.58      383.49     59.24 o 
   8   4  12       14.44        7.64     18.16 o 
   9   4  12       10.57       40.36     30.25 o 
  10   4  12       20.34       40.45     32.29 o 
  11   4  12        0.87       26.31     33.76 o 
  12   4  12       39.63       16.30     36.88 o 
  13   4  12        0.66      -37.19     33.90 o 
 -14   5  12       37.80       62.17     48.79 o 
 -13   5  12      154.28      194.83     43.76 o 
 -12   5  12       73.20       72.90     39.63 o 
 -11   5  12      352.01      351.51     61.95 o 
 -10   5  12       35.53       25.63     28.59 o 
  -9   5  12       54.91       59.00     34.12 o 
  -8   5  12      201.36      209.45     76.29 o 
  -7   5  12      527.50      531.11     63.07 o 
  -6   5  12       42.98       48.34     27.15 o 
  -5   5  12      302.17      327.04     48.65 o 
  -4   5  12     1837.30     1846.47     90.11 o 
  -3   5  12     1137.62     1098.18     76.57 o 
  -2   5  12     1200.67     1080.23     58.14 o 
  -1   5  12      111.67      117.99     20.90 o 
   0   5  12     9149.23    10332.99    157.31 o 
   1   5  12     4090.29     3935.61     92.42 o 
   2   5  12     1766.83     1568.94     58.10 o 
   3   5  12       32.77       13.60     16.76 o 
   4   5  12       69.08       67.28     19.39 o 
   5   5  12       75.75       97.41     24.38 o 
   6   5  12     2118.72     2087.88     74.28 o 
   7   5  12       22.28        0.10     18.42 o 
   8   5  12       28.90        0.50     22.31 o 
   9   5  12      466.49      378.27     61.94 o 
  10   5  12      166.87      224.92     52.43 o 
  11   5  12        0.04        0.51     35.58 o 
  12   5  12       37.13      -15.39     36.01 o 
  13   5  12        1.51      -41.95     55.69 o 
 -14   6  12       54.66       75.14     37.74 o 
 -13   6  12        1.55      -31.18     33.55 o 
 -12   6  12        0.25      -38.73     42.69 o 
 -11   6  12      112.35       94.16     35.52 o 
 -10   6  12      325.97      367.86     63.38 o 
  -9   6  12        1.46      -18.02     26.11 o 
  -8   6  12        8.44       -9.11     28.41 o 
  -7   6  12      545.80      591.47     97.27 o 
  -6   6  12      193.36      221.96     61.07 o 
  -5   6  12     1877.95     1814.98     94.34 o 
  -4   6  12       35.79       19.67     21.01 o 
  -3   6  12      150.71      140.43     29.11 o 
  -2   6  12     4308.28     4311.43    113.72 o 
  -1   6  12       32.66       44.14     16.58 o 
   0   6  12       33.47       33.95     19.22 o 
   1   6  12     1208.16     1360.17     55.63 o 
   2   6  12        0.77       -9.13     15.69 o 
   3   6  12      870.21      908.16     52.30 o 
   4   6  12        5.80      -21.11     14.07 o 
   5   6  12        9.46       -3.78     17.09 o 
   6   6  12      471.01      459.10     43.83 o 
   7   6  12      133.18      139.41     37.15 o 
   8   6  12      422.58      303.17     44.10 o 
   9   6  12       21.95       13.27     41.81 o 
  10   6  12        0.42       10.21     30.07 o 
  11   6  12      137.72      225.24     51.91 o 
  12   6  12       45.88      188.23     70.91 o 
 -13   7  12        3.59       15.24     39.64 o 
 -12   7  12       14.87        0.72     35.92 o 
 -11   7  12       28.74       -4.38     33.23 o 
 -10   7  12      570.40      612.94     81.77 o 
  -9   7  12      189.91      202.99     52.49 o 
  -8   7  12      310.46      265.14     76.11 o 
  -7   7  12      587.83      501.50     66.84 o 
  -6   7  12       37.43       47.36     31.19 o 
  -5   7  12      133.92      105.66     29.53 o 
  -4   7  12       97.33       63.38     38.00 o 
  -3   7  12      598.24      543.99     48.89 o 
  -2   7  12      309.26      229.10     34.42 o 
  -1   7  12     1810.68     1686.32     69.27 o 
   0   7  12      611.95      624.58     49.50 o 
   1   7  12      518.42      523.80     41.31 o 
   2   7  12     1642.68     1454.51     62.01 o 
   3   7  12        8.69        4.95     15.87 o 
   4   7  12      144.73      144.45     27.60 o 
   5   7  12       29.63       28.81     22.13 o 
   6   7  12       12.71      -15.25     17.29 o 
   7   7  12      562.53      604.48     58.99 o 
   8   7  12       15.61       -1.64     22.81 o 
   9   7  12       28.91       11.39     24.05 o 
  10   7  12      127.93      140.96     52.39 o 
  11   7  12        7.68       -8.17     43.44 o 
 -13   8  12        8.58       36.21     48.07 o 
 -12   8  12      154.74      308.56     80.56 o 
 -11   8  12        0.04       16.15     83.72 o 
 -10   8  12       13.93        3.60     62.18 o 
  -9   8  12      883.35      943.71    105.44 o 
  -8   8  12        1.71        6.80     30.04 o 
  -7   8  12      284.16      244.71     76.66 o 
  -6   8  12       20.22       10.37     22.73 o 
  -5   8  12      202.01      162.06     34.42 o 
  -4   8  12     1860.42     2045.21     86.16 o 
  -3   8  12     3766.47     4063.05    121.93 o 
  -2   8  12       89.40       99.60     27.80 o 
  -1   8  12       62.73       66.55     50.68 o 
   0   8  12      505.19      461.29     60.51 o 
   1   8  12     2678.19     2982.95    160.94 o 
   2   8  12      584.13      630.02     46.60 o 
   3   8  12        1.53       35.26     19.72 o 
   4   8  12     1726.63     1709.05     72.47 o 
   5   8  12      937.49      853.64     57.05 o 
   6   8  12      160.26      202.15     34.27 o 
   7   8  12        0.15       -8.83     36.47 o 
   8   8  12      559.39      658.18     65.44 o 
   9   8  12       32.71       58.60     30.20 o 
  10   8  12       90.91       62.36     84.09 o 
  11   8  12        0.27      -53.46     35.64 o 
 -12   9  12       38.11       50.94     46.30 o 
 -11   9  12      314.36      270.40     64.17 o 
 -10   9  12      178.46      215.43     69.24 o 
  -9   9  12      203.85      163.41     47.01 o 
  -8   9  12      317.22      282.07     58.36 o 
  -7   9  12        4.61       23.24     27.70 o 
  -6   9  12      622.11      722.43     64.62 o 
  -5   9  12       59.54       80.10     30.13 o 
  -4   9  12      214.76      209.29     37.89 o 
  -3   9  12        4.85       24.24     23.00 o 
  -2   9  12       33.97       18.68     30.38 o 
  -1   9  12      899.76     1057.82     91.14 o 
   0   9  12        8.01       10.97     28.59 o 
   1   9  12      475.19      582.65     57.13 o 
   2   9  12     2799.02     2835.72    134.80 o 
   3   9  12      142.04      147.30     32.37 o 
   4   9  12     1197.78     1391.13     71.22 o 
   5   9  12       82.96       90.91     27.00 o 
   6   9  12       70.34      136.26     30.63 o 
   7   9  12      393.08      478.78     57.78 o 
   8   9  12       36.19      147.19     50.86 o 
   9   9  12       51.66       79.06     41.39 o 
  10   9  12        0.57      -10.19     34.25 o 
 -11  10  12       70.00       23.91     46.78 o 
 -10  10  12      538.54      623.77     90.80 o 
  -9  10  12        3.38       26.41     29.17 o 
  -8  10  12        0.22      -25.04     27.96 o 
  -7  10  12       95.26      125.72     35.84 o 
  -6  10  12      309.57      359.65     63.77 o 
  -5  10  12      556.21      651.11     62.80 o 
  -4  10  12      105.49       82.47     31.41 o 
  -3  10  12        1.20      -21.79     27.96 o 
  -2  10  12      990.39     1011.99     90.93 o 
  -1  10  12       20.27       50.70     36.94 o 
   0  10  12      318.02      355.16     60.94 o 
   1  10  12      115.69      110.85     31.98 o 
   2  10  12       68.31       36.23     37.49 o 
   3  10  12     1948.59     2210.04    149.55 o 
   4  10  12      104.93       45.75     27.60 o 
   5  10  12      254.91      375.92     45.31 o 
   6  10  12      697.72      822.65     73.15 o 
   7  10  12       10.66      -27.08     32.09 o 
   8  10  12      262.74      363.76     65.81 o 
   9  10  12        1.75       29.62     36.08 o 
  -9  11  12       10.74        0.36     29.05 o 
  -8  11  12      331.94      351.97     58.09 o 
  -7  11  12       73.20       13.67     27.95 o 
  -6  11  12        2.48       21.93     28.01 o 
  -5  11  12      305.49      355.73     51.94 o 
  -4  11  12       29.86       -9.49     34.90 o 
  -3  11  12      104.59       48.04     39.75 o 
  -2  11  12       26.58      -30.92     28.35 o 
  -1  11  12        0.22       -8.78     29.67 o 
   0  11  12      565.98      741.31     85.52 o 
   1  11  12      239.91      155.77     46.33 o 
   2  11  12      107.20      108.98     38.90 o 
   3  11  12      307.78      275.72     48.46 o 
   4  11  12      326.84      360.30     55.39 o 
   5  11  12      122.25      106.09     44.07 o 
   6  11  12      240.38      337.11     86.87 o 
   7  11  12        0.41        8.78     33.60 o 
  -7  12  12       14.38        1.37     30.74 o 
  -6  12  12       83.16       94.93     38.78 o 
  -5  12  12        9.04      -15.14     36.22 o 
  -4  12  12      115.61      103.49     70.17 o 
  -3  12  12       22.85       58.39     43.07 o 
  -2  12  12       49.02       25.89     41.95 o 
  -1  12  12        1.15       12.65     45.66 o 
   0  12  12        2.66       -5.84     31.23 o 
   1  12  12      100.33      102.60     40.57 o 
   2  12  12       75.06       63.55     32.65 o 
   3  12  12        0.62      -19.93     25.78 o 
   4  12  12       71.14       17.11     37.63 o 
   5  12  12        1.47      -24.85     31.09 o 
   6  12  12        2.53      -33.41     49.01 o 
  -5  13  12       53.67      -30.64     37.54 o 
  -4  13  12        0.36       29.42     39.11 o 
  -3  13  12       34.40       18.66     38.99 o 
  -2  13  12       52.49       91.87     54.39 o 
  -1  13  12       53.55       -0.24     40.03 o 
   0  13  12       13.90       36.07     35.40 o 
   1  13  12      234.91      283.18     51.98 o 
   2  13  12       92.62       84.13     36.42 o 
   3  13  12       18.98       18.84     38.32 o 
 -15   1  13        0.72       27.54     43.89 o 
 -14   1  13        5.12        9.48     40.47 o 
 -13   1  13      147.53      130.47     51.06 o 
 -12   1  13       16.06       52.10     41.30 o 
 -11   1  13       12.39       47.80     34.36 o 
 -10   1  13        9.06      -11.98     18.91 o 
  -9   1  13       16.10       14.20     21.35 o 
  -8   1  13     2055.54     2028.07     99.36 o 
  -7   1  13     2042.91     2007.01     70.95 o 
  -6   1  13      285.35      327.16     33.13 o 
  -5   1  13     1375.56     1591.20     60.65 o 
  -4   1  13      209.82      238.58     34.94 o 
  -3   1  13     1722.78     1848.95     83.45 o 
  -2   1  13     8190.06     9171.96    202.33 o 
  -1   1  13     1151.85     1399.73    103.63 o 
   0   1  13      994.29      804.53     36.47 o 
   1   1  13    10628.45    11138.60    162.71 o 
   2   1  13     1130.41     1417.62     53.48 o 
   3   1  13        1.16       -6.01     12.54 o 
   4   1  13      231.52      213.64     20.39 o 
   5   1  13       51.25       36.02     19.32 o 
   6   1  13     3892.11     4260.96    164.65 o 
   7   1  13      146.91       94.64     36.97 o 
   8   1  13       15.70       53.17     24.60 o 
   9   1  13      169.90      282.84     54.10 o 
  10   1  13      141.19       62.66     35.56 o 
  11   1  13       69.01       35.89     33.25 o 
  12   1  13        2.76       38.99     35.07 o 
  13   1  13        9.35       10.58     83.35 o 
 -15   2  13       41.26       69.29     42.39 o 
 -14   2  13        0.26       40.75     63.86 o 
 -13   2  13      508.91      472.52    118.06 o 
 -12   2  13        2.49       -8.71     37.50 o 
 -11   2  13       36.18       32.42     25.51 o 
 -10   2  13       48.69       31.92     26.78 o 
  -9   2  13       86.93       85.07     34.25 o 
  -8   2  13      618.43      636.02     64.46 o 
  -7   2  13      134.65       84.58     29.97 o 
  -6   2  13      211.55      178.30     37.53 o 
  -5   2  13     4082.76     3986.43    147.77 o 
  -4   2  13      191.88      152.99     24.86 o 
  -3   2  13      244.35      131.78     37.80 o 
  -2   2  13     3535.80     3242.07     86.36 o 
  -1   2  13     2493.88     2609.67     65.64 o 
   0   2  13     3177.15     2871.25     58.92 o 
   1   2  13     2719.10     2960.08     58.38 o 
   2   2  13      586.69      523.51     31.82 o 
   3   2  13     1021.93      776.32     42.98 o 
   4   2  13      712.90      670.50     38.60 o 
   5   2  13      695.43      674.00     40.34 o 
   6   2  13      259.06      303.15     51.27 o 
   7   2  13      233.75      271.29     52.23 o 
   8   2  13      357.47      392.15     60.58 o 
   9   2  13      238.61      270.64     53.65 o 
  10   2  13      227.84      135.49     72.02 o 
  11   2  13      129.62      124.57     41.08 o 
  12   2  13      136.60      163.97     50.84 o 
  13   2  13       14.55      -47.57     32.55 o 
 -15   3  13       10.70       47.75     40.17 o 
 -14   3  13      114.27      118.26     46.81 o 
 -13   3  13        0.36       51.47     37.61 o 
 -12   3  13       24.73       26.26     38.83 o 
 -11   3  13       19.67       43.36     26.48 o 
 -10   3  13       79.97       45.73     30.18 o 
  -9   3  13      953.00      939.96    104.14 o 
  -8   3  13        4.06      -20.05     22.28 o 
  -7   3  13     1540.21     1377.23    107.48 o 
  -6   3  13      325.86      254.38     44.03 o 
  -5   3  13     1713.02     1608.22    119.17 o 
  -4   3  13      195.15      174.12     24.62 o 
  -3   3  13     2194.40     2192.15     80.66 o 
  -2   3  13      355.05      360.26     28.48 o 
  -1   3  13     1910.85     2103.30     59.06 o 
   0   3  13     5779.33     5713.65    119.07 o 
   1   3  13      113.25      141.68     18.35 o 
   2   3  13        7.59       -4.96     16.57 o 
   3   3  13     3535.33     3494.57     85.18 o 
   4   3  13       48.80       50.17     17.10 o 
   5   3  13      924.79      955.07     48.82 o 
   6   3  13      176.50      158.55     28.08 o 
   7   3  13        0.97      -11.08     44.55 o 
   8   3  13      523.70      405.63     61.69 o 
   9   3  13       61.05      104.44     36.94 o 
  10   3  13       81.56       15.80     29.77 o 
  11   3  13      133.82      111.64     46.12 o 
  12   3  13        0.18      -11.30     30.80 o 
  13   3  13       39.45       -6.76     36.20 o 
 -15   4  13      152.68      204.04     62.74 o 
 -14   4  13       80.91       49.25     44.43 o 
 -13   4  13       30.94       12.19     28.53 o 
 -12   4  13      496.38      385.35     66.98 o 
 -11   4  13     1086.23     1280.85    101.96 o 
 -10   4  13      283.93      194.17     46.96 o 
  -9   4  13       34.97        8.37     27.27 o 
  -8   4  13      533.17      661.71     92.63 o 
  -7   4  13      248.62      255.92     76.85 o 
  -6   4  13     2698.66     2742.70    117.26 o 
  -5   4  13       13.86       16.68     25.89 o 
  -4   4  13      538.73      595.22     57.08 o 
  -3   4  13    12705.41    13893.13    196.88 o 
  -2   4  13       91.98       66.86     17.13 o 
  -1   4  13     4830.38     5116.82    109.53 o 
   0   4  13       18.12       31.92     14.40 o 
   1   4  13      247.86      277.49     33.38 o 
   2   4  13     2867.28     3001.39     79.56 o 
   3   4  13     1238.97     1265.45     53.21 o 
   4   4  13      149.16      122.14     22.56 o 
   5   4  13      756.16      816.88     48.27 o 
   6   4  13      192.01      185.73     29.63 o 
   7   4  13      493.82      470.49     47.61 o 
   8   4  13        6.57       42.69     28.82 o 
   9   4  13       30.75       -3.28     24.57 o 
  10   4  13      521.42      453.89    132.91 o 
  11   4  13      918.87      887.46     95.18 o 
  12   4  13       22.45       -3.32     31.44 o 
  13   4  13        0.15       71.53     48.73 o 
 -14   5  13       89.84       80.13     37.52 o 
 -13   5  13        0.34       10.85     29.61 o 
 -12   5  13       42.61       32.28     36.42 o 
 -11   5  13      439.17      447.20     70.93 o 
 -10   5  13       23.60       29.59     62.93 o 
  -9   5  13      517.71      537.13     70.09 o 
  -8   5  13      381.55      298.66     53.92 o 
  -7   5  13      899.10      910.25     80.11 o 
  -6   5  13      847.64      752.12     70.09 o 
  -5   5  13     1236.94     1247.25     85.76 o 
  -4   5  13      932.02      710.97     69.24 o 
  -3   5  13      366.06      297.66     36.84 o 
  -2   5  13       92.20       37.42     17.50 o 
  -1   5  13     1065.08      928.41     42.48 o 
   0   5  13     2606.72     2680.12    130.65 o 
   1   5  13      632.87      632.13     48.00 o 
   2   5  13      450.70      381.30     37.03 o 
   3   5  13     2744.45     2781.14     81.21 o 
   4   5  13     1098.96     1042.50     77.28 o 
   5   5  13     2580.00     2575.53     82.23 o 
   6   5  13       39.19       33.99     19.83 o 
   7   5  13        0.03       -1.73     18.01 o 
   8   5  13      555.57      600.16     73.62 o 
   9   5  13       14.48       34.89     29.91 o 
  10   5  13      162.21      218.90     56.50 o 
  11   5  13      277.72      351.67     65.54 o 
  12   5  13        9.16      -15.64     33.26 o 
 -14   6  13       39.96        2.74     33.92 o 
 -13   6  13      238.34      203.59     64.60 o 
 -12   6  13        0.48       10.04     31.89 o 
 -11   6  13       11.06       39.68     36.08 o 
 -10   6  13      495.59      521.39     73.37 o 
  -9   6  13      366.19      339.95     60.77 o 
  -8   6  13       82.80       91.26     38.79 o 
  -7   6  13      830.33      719.14    107.66 o 
  -6   6  13     1877.44     1893.93    101.63 o 
  -5   6  13     2302.07     2168.57    155.93 o 
  -4   6  13      359.75      308.06     41.00 o 
  -3   6  13     1313.62     1210.15     64.04 o 
  -2   6  13     5580.08     5744.98    137.46 o 
  -1   6  13     5400.05     5742.34    179.82 o 
   0   6  13     2107.23     2073.22     86.86 o 
   1   6  13      167.98      129.51     24.15 o 
   2   6  13      137.45       92.53     23.55 o 
   3   6  13     1740.07     1855.01     67.92 o 
   4   6  13      259.44      227.63     32.54 o 
   5   6  13      110.32       81.60     23.69 o 
   6   6  13       23.76       30.36     19.54 o 
   7   6  13      772.25      989.43     72.46 o 
   8   6  13      214.03      250.05     39.87 o 
   9   6  13      631.00      729.61    145.35 o 
  10   6  13       34.01       50.26     35.15 o 
  11   6  13        0.01       24.41     31.71 o 
  12   6  13      366.37      503.95    152.03 o 
 -13   7  13       34.57      -35.02     42.18 o 
 -12   7  13        1.79       33.84     39.32 o 
 -11   7  13      294.06      382.17     67.06 o 
 -10   7  13       32.17      146.39     44.70 o 
  -9   7  13       18.95       19.71     39.54 o 
  -8   7  13     1036.33     1011.68    106.36 o 
  -7   7  13      556.81      467.37     67.25 o 
  -6   7  13      136.93       88.26     35.43 o 
  -5   7  13       87.17       99.58     28.34 o 
  -4   7  13      102.48      117.88     28.03 o 
  -3   7  13      268.89      203.39     38.23 o 
  -2   7  13     1656.85     1542.54     72.39 o 
  -1   7  13      811.33      825.32     74.81 o 
   0   7  13      416.72      339.71    102.28 o 
   1   7  13     2823.99     2818.51    148.70 o 
   2   7  13      121.09      119.01     25.04 o 
   3   7  13      665.55      715.37     49.60 o 
   4   7  13        8.35       21.77     18.83 o 
   5   7  13      152.11      185.31     30.55 o 
   6   7  13      194.32      204.46     34.87 o 
   7   7  13      196.37      254.81     45.18 o 
   8   7  13        0.23      -12.24     23.53 o 
   9   7  13      143.27      132.04     33.96 o 
  10   7  13        6.27       -8.30     29.75 o 
  11   7  13      152.92       56.80     56.43 o 
 -12   8  13       74.18       89.24     46.81 o 
 -11   8  13       46.73       18.05     38.04 o 
 -10   8  13       16.70       68.51     41.80 o 
  -9   8  13       41.79       -4.57     32.81 o 
  -8   8  13       11.94      -35.64     23.76 o 
  -7   8  13        3.64       25.73     31.75 o 
  -6   8  13      169.54      108.49     32.26 o 
  -5   8  13       33.63       -4.04     21.52 o 
  -4   8  13       87.64       85.48     28.72 o 
  -3   8  13      284.45      305.31     41.36 o 
  -2   8  13     1191.07     1200.84    189.34 o 
  -1   8  13      475.31      390.02    136.62 o 
   0   8  13      494.89      492.78     81.49 o 
   1   8  13       71.76       59.13     26.85 o 
   2   8  13       44.85       13.22     17.80 o 
   3   8  13      191.86      176.48     29.58 o 
   4   8  13      133.10      120.26     27.55 o 
   5   8  13       11.68       26.98     20.86 o 
   6   8  13        8.16       -2.98     20.00 o 
   7   8  13        3.83       -5.13     22.06 o 
   8   8  13       49.56       83.73     32.20 o 
   9   8  13       37.16       75.15     43.62 o 
  10   8  13       17.54       -5.20     49.38 o 
 -11   9  13        1.08       33.78     36.75 o 
 -10   9  13        4.18      -19.39     40.10 o 
  -9   9  13      116.67      123.72     46.66 o 
  -8   9  13      351.20      244.32     65.15 o 
  -7   9  13       38.21       37.11     27.14 o 
  -6   9  13        8.14       12.95     26.56 o 
  -5   9  13      112.79      133.54     34.20 o 
  -4   9  13      187.52      139.57     34.96 o 
  -3   9  13      426.58      384.90     74.99 o 
  -2   9  13      533.97      620.78     87.24 o 
  -1   9  13       20.57       54.42     44.18 o 
   0   9  13      687.02      537.37     69.93 o 
   1   9  13     1242.08     1235.49     78.91 o 
   2   9  13       56.32       31.63     27.49 o 
   3   9  13       11.23       -2.03     18.41 o 
   4   9  13        0.95       25.37     22.93 o 
   5   9  13      143.69      167.55     52.62 o 
   6   9  13      291.71      324.42     42.30 o 
   7   9  13      117.44      114.28     34.34 o 
   8   9  13        1.33      -20.72     27.06 o 
   9   9  13       46.16       24.69     85.02 o 
 -10  10  13      182.25      166.43     57.06 o 
  -9  10  13       12.77       33.90     36.99 o 
  -8  10  13      122.79      116.10     37.59 o 
  -7  10  13       38.41      -12.16     26.39 o 
  -6  10  13       11.37      -35.56     24.34 o 
  -5  10  13      627.90      519.90     58.43 o 
  -4  10  13      195.33      180.20     71.28 o 
  -3  10  13      119.12      131.53     44.72 o 
  -2  10  13       50.71       33.85     34.57 o 
  -1  10  13      118.91      147.90     55.69 o 
   0  10  13       19.92       32.08     35.07 o 
   1  10  13      136.15       84.84     48.87 o 
   2  10  13        0.17       12.83     27.64 o 
   3  10  13      245.10      257.97     74.44 o 
   4  10  13      443.52      581.30    107.91 o 
   5  10  13       19.92       60.42     25.23 o 
   6  10  13        0.78      -23.71     20.49 o 
   7  10  13        0.38      -10.08     33.99 o 
   8  10  13        0.00      -15.23     32.30 o 
  -9  11  13      167.59      158.63     50.29 o 
  -8  11  13       43.21       72.30     34.32 o 
  -7  11  13      102.92      166.65     43.53 o 
  -6  11  13        1.25      -22.79     25.15 o 
  -5  11  13       30.98       -5.25     36.31 o 
  -4  11  13      306.89      252.93     60.29 o 
  -3  11  13      204.65      258.35     59.39 o 
  -2  11  13       99.30       26.68     35.76 o 
  -1  11  13       14.42        3.49     47.89 o 
   0  11  13      356.49      454.19     71.89 o 
   1  11  13       28.23      -25.79     24.30 o 
   2  11  13       28.29       41.46     29.89 o 
   3  11  13      135.00      128.00     40.10 o 
   4  11  13       44.16       14.32     34.00 o 
   5  11  13       77.30      108.92     43.38 o 
   6  11  13        1.85      -45.29     53.09 o 
   7  11  13       10.50       46.84     37.62 o 
  -7  12  13       67.97       62.54     34.84 o 
  -6  12  13      262.31      393.09     73.63 o 
  -5  12  13        8.72      -35.98     34.99 o 
  -4  12  13       59.19       98.98     52.16 o 
  -3  12  13      522.80      509.73    102.47 o 
  -2  12  13       20.53       -8.53     37.71 o 
  -1  12  13      155.98      181.13     52.86 o 
   0  12  13      154.79      239.34     58.51 o 
   1  12  13        1.32        8.46     37.47 o 
   2  12  13      222.65      386.22     58.55 o 
   3  12  13       41.94       61.64     33.30 o 
   4  12  13        1.18      -31.64     27.37 o 
   5  12  13       62.76       17.25     42.00 o 
  -4  13  13      158.56      152.20     54.31 o 
  -3  13  13       28.06       91.87     39.34 o 
  -2  13  13      128.18       99.06     46.81 o 
  -1  13  13      243.21      283.84    116.57 o 
   0  13  13       38.28        7.81     39.17 o 
   1  13  13       53.68      -22.41     35.67 o 
 -15   0  14       99.43      118.06     72.02 o 
 -14   0  14      724.08      801.17    147.76 o 
 -13   0  14       90.39      139.96     76.85 o 
 -12   0  14       39.51       -6.68     54.20 o 
 -11   0  14     5374.94     6352.15    325.96 o 
 -10   0  14       46.02      107.29     57.92 o 
  -9   0  14     2674.15     2936.24    200.48 o 
  -8   0  14     1177.75     1265.90     78.40 o 
  -7   0  14     1832.76     1808.82     88.11 o 
  -6   0  14     7041.82     8002.74    325.03 o 
  -5   0  14     1904.17     2099.44    119.17 o 
  -4   0  14      750.06      692.39     69.80 o 
  -3   0  14     4058.97     4037.75    172.26 o 
  -2   0  14     8574.90     9527.85    305.17 o 
  -1   0  14     7336.17     6732.08    290.32 o 
   0   0  14     1646.98     2015.49     81.77 o 
   1   0  14     4375.73     4248.87    124.95 o 
   2   0  14     6527.71     5942.70    179.13 o 
   3   0  14    13521.93    13911.21    420.07 o 
   4   0  14      513.64      451.60     48.75 o 
   5   0  14      124.86       94.67     47.15 o 
   6   0  14     6852.35     6999.61    301.09 o 
   7   0  14     3688.47     4465.44    239.83 o 
   8   0  14     4322.74     4203.70    241.31 o 
   9   0  14       54.94       77.59     54.57 o 
  10   0  14       11.90      -35.64     34.53 o 
  11   0  14      465.79      502.31    109.89 o 
  12   0  14       59.66      105.81     57.54 o 
  13   0  14      129.96      195.65     82.79 o 
 -15   1  14       90.19       43.07     44.55 o 
 -14   1  14       77.41       37.39     42.34 o 
 -13   1  14      134.71       69.69     43.45 o 
 -12   1  14     1165.19     1149.01    110.78 o 
 -11   1  14       14.87      -36.33     38.61 o 
 -10   1  14      448.05      465.12    158.71 o 
  -9   1  14     1220.36     1308.60     76.38 o 
  -8   1  14     1199.93     1058.93     78.13 o 
  -7   1  14     1530.85     1573.22     65.04 o 
  -6   1  14     1683.97     1785.79     68.93 o 
  -5   1  14     1064.31     1016.30     81.60 o 
  -4   1  14      402.24      403.95     35.89 o 
  -3   1  14     1790.34     1734.80     63.91 o 
  -2   1  14      740.90      551.39     48.04 o 
  -1   1  14       58.52       48.96     15.33 o 
   0   1  14     4573.48     4283.87     87.53 o 
   1   1  14       90.30       66.93     18.92 o 
   2   1  14    12107.08    12897.45    186.73 o 
   3   1  14     1096.15      920.72     43.58 o 
   4   1  14     1551.40     1527.46     55.96 o 
   5   1  14     4845.46     4971.23    131.41 o 
   6   1  14      173.00      143.79     46.96 o 
   7   1  14     3025.59     3503.48    304.80 o 
   8   1  14      336.01      376.56     61.98 o 
   9   1  14     1000.45      997.80     93.79 o 
  10   1  14       63.14       79.64     37.53 o 
  11   1  14      152.30      165.64     48.20 o 
  12   1  14      148.59      181.59     68.68 o 
  13   1  14      129.50      135.83     50.93 o 
 -15   2  14       19.45       27.58     43.64 o 
 -14   2  14       41.69      113.02     49.80 o 
 -13   2  14      303.03      331.13     80.01 o 
 -12   2  14      669.26      567.48     85.46 o 
 -11   2  14      208.80      192.99     38.66 o 
 -10   2  14       18.66        4.95     21.66 o 
  -9   2  14       34.80        8.64     25.15 o 
  -8   2  14        7.47      -22.41     20.92 o 
  -7   2  14      163.31       99.53     32.14 o 
  -6   2  14      326.32      360.99     84.46 o 
  -5   2  14      832.38      877.37     65.13 o 
  -4   2  14     2989.61     2838.68     83.90 o 
  -3   2  14      260.13      270.44     30.80 o 
  -2   2  14      143.94       95.62     19.53 o 
  -1   2  14      592.54      651.35     36.24 o 
   0   2  14       56.63       42.82     12.61 o 
   1   2  14     2853.92     2712.90     68.12 o 
   2   2  14     1198.37     1166.41     45.69 o 
   3   2  14      395.25      385.05     30.75 o 
   4   2  14      877.52      862.05     49.57 o 
   5   2  14      102.14       96.80     26.13 o 
   6   2  14      203.44      119.45     38.84 o 
   7   2  14        5.34      -26.92     20.82 o 
   8   2  14       20.59       31.70     28.22 o 
   9   2  14      376.74      354.29     60.17 o 
  10   2  14      148.18      152.68     47.23 o 
  11   2  14       41.27       91.49     38.85 o 
  12   2  14      246.75      285.22     67.20 o 
  13   2  14        4.36       26.33     41.34 o 
 -15   3  14       65.92       34.74     40.49 o 
 -14   3  14       20.63       -0.07     36.28 o 
 -13   3  14        1.59       -7.98     57.17 o 
 -12   3  14       68.27       32.07     37.22 o 
 -11   3  14      336.16      392.36    100.42 o 
 -10   3  14       12.99        6.81     28.12 o 
  -9   3  14      674.52      636.33     71.00 o 
  -8   3  14       14.62      -13.25     76.48 o 
  -7   3  14      562.02      646.19     66.59 o 
  -6   3  14     1230.07     1316.48     85.52 o 
  -5   3  14      352.73      312.90     90.96 o 
  -4   3  14     1836.92     1931.85     66.99 o 
  -3   3  14     3315.44     3499.45     92.96 o 
  -2   3  14     4705.70     5268.60    104.11 o 
  -1   3  14     2097.97     2056.12     60.05 o 
   0   3  14     4706.24     4834.54     81.22 o 
   1   3  14     2211.14     2329.99    108.42 o 
   2   3  14      622.18      746.70     51.03 o 
   3   3  14       49.83       38.49     15.41 o 
   4   3  14     1226.85     1232.00     53.73 o 
   5   3  14        3.43       35.67     17.56 o 
   6   3  14      113.48      122.54     33.21 o 
   7   3  14      176.53      145.87     38.72 o 
   8   3  14      305.38      274.55     54.31 o 
   9   3  14       65.80       60.82     34.16 o 
  10   3  14       71.92       27.24     28.81 o 
  11   3  14       62.46      104.63     40.82 o 
  12   3  14      155.45      208.86     62.18 o 
 -14   4  14        2.08       20.98     46.47 o 
 -13   4  14      131.01       75.91     36.14 o 
 -12   4  14        0.03      -12.99     30.95 o 
 -11   4  14      178.26      218.01     61.44 o 
 -10   4  14        2.20      -32.64     21.76 o 
  -9   4  14        1.01       -2.30     26.05 o 
  -8   4  14        2.18      -13.04     23.57 o 
  -7   4  14      101.90       93.79     35.75 o 
  -6   4  14       70.07       71.32     75.55 o 
  -5   4  14      417.48      566.83     61.56 o 
  -4   4  14      733.07      594.53     69.98 o 
  -3   4  14      754.33      787.43     74.12 o 
  -2   4  14        4.20       -8.79     13.27 o 
  -1   4  14       50.81       17.93     14.33 o 
   0   4  14       73.66       41.37     20.16 o 
   1   4  14       34.16       24.62     18.33 o 
   2   4  14       81.51       74.68     24.41 o 
   3   4  14        4.39      -11.41     12.67 o 
   4   4  14      416.90      412.96     36.90 o 
   5   4  14       13.27       11.08     15.59 o 
   6   4  14      222.98      248.31     45.60 o 
   7   4  14      287.51      123.48     38.16 o 
   8   4  14        0.87        5.28     26.94 o 
   9   4  14        0.16        4.82     27.58 o 
  10   4  14       26.40        1.77     31.45 o 
  11   4  14       61.86      131.49     44.40 o 
  12   4  14       14.90       -6.26     37.10 o 
 -14   5  14       18.54       38.62     35.58 o 
 -13   5  14        1.53      -14.53     36.62 o 
 -12   5  14      245.41      241.55    147.39 o 
 -11   5  14      239.60       83.32     39.69 o 
 -10   5  14       62.13       14.77     30.40 o 
  -9   5  14      658.10      625.52    115.09 o 
  -8   5  14      157.57      124.86     71.65 o 
  -7   5  14      209.92      153.66     40.95 o 
  -6   5  14       73.54       73.55     32.94 o 
  -5   5  14       70.09       90.19     31.59 o 
  -4   5  14     1625.76     1864.29     94.90 o 
  -3   5  14     2154.03     2220.82     82.22 o 
  -2   5  14      859.13      862.68     53.67 o 
  -1   5  14     3301.98     3683.64    102.98 o 
   0   5  14       90.67       45.34     21.90 o 
   1   5  14       14.37       38.49     20.92 o 
   2   5  14       39.34       48.33     18.59 o 
   3   5  14      634.43      706.21     46.59 o 
   4   5  14       60.19       50.58     21.12 o 
   5   5  14      312.68      305.18     35.79 o 
   6   5  14        5.50       11.26     19.13 o 
   7   5  14      152.93      118.96     32.04 o 
   8   5  14      295.84      268.28     55.56 o 
   9   5  14        5.60       29.54     48.26 o 
  10   5  14       36.33        5.13     53.83 o 
  11   5  14        4.64       21.13     33.35 o 
  12   5  14       11.56      -16.53     39.17 o 
 -13   6  14       66.75       11.87     51.23 o 
 -12   6  14      135.89      115.34     45.68 o 
 -11   6  14        3.68       -4.03     28.70 o 
 -10   6  14        0.06        7.80     29.53 o 
  -9   6  14      376.90      360.99     62.61 o 
  -8   6  14       31.27        0.34     27.74 o 
  -7   6  14     1192.43      996.09     85.52 o 
  -6   6  14      280.56      192.04     43.51 o 
  -5   6  14      107.52      186.61     40.53 o 
  -4   6  14     1297.74     1280.36     85.30 o 
  -3   6  14       88.43      103.02     27.70 o 
  -2   6  14      201.17      163.71     32.00 o 
  -1   6  14      176.83       92.64     47.89 o 
   0   6  14       86.51      122.05     27.74 o 
   1   6  14     2360.88     2274.18     86.27 o 
   2   6  14       51.94       74.49     21.66 o 
   3   6  14      251.55      209.52     31.42 o 
   4   6  14      609.97      551.01     45.33 o 
   5   6  14       21.14       40.78     21.22 o 
   6   6  14       18.84       13.79     27.17 o 
   7   6  14      319.51      346.05     51.11 o 
   8   6  14       84.69      101.48     64.41 o 
   9   6  14       95.39      113.12     40.67 o 
  10   6  14      213.40      189.41     53.34 o 
  11   6  14        8.29       10.64     41.95 o 
 -13   7  14       93.07      126.85     87.24 o 
 -12   7  14      256.08      230.64     59.34 o 
 -11   7  14       29.65      110.13     48.08 o 
 -10   7  14      552.13      527.60     77.65 o 
  -9   7  14      208.56      242.26    131.98 o 
  -8   7  14      831.44      766.91     82.94 o 
  -7   7  14      195.42      201.87     48.67 o 
  -6   7  14      189.91      184.76     44.10 o 
  -5   7  14     2137.58     2072.44     89.50 o 
  -4   7  14      142.52      112.04     30.79 o 
  -3   7  14     2894.18     2788.36     99.15 o 
  -2   7  14      729.94      691.61     72.94 o 
  -1   7  14       46.27       40.93     32.28 o 
   0   7  14     4301.25     4796.39    187.48 o 
   1   7  14      924.09      770.86     56.84 o 
   2   7  14     1310.60     1451.11     65.35 o 
   3   7  14        1.52       -5.08     17.91 o 
   4   7  14       66.72       57.97     21.17 o 
   5   7  14      971.66     1049.43     62.00 o 
   6   7  14      255.15      316.01     40.31 o 
   7   7  14      354.55      391.56     68.84 o 
   8   7  14       71.99      122.60     34.35 o 
   9   7  14      368.24      332.88     64.19 o 
  10   7  14       98.26       84.63     43.28 o 
  11   7  14        2.77      -24.27     40.47 o 
 -12   8  14        0.89        2.01     41.02 o 
 -11   8  14      503.53      525.75     84.27 o 
 -10   8  14        8.29       36.90     38.94 o 
  -9   8  14      381.06      422.32     68.90 o 
  -8   8  14       29.50       33.49     32.16 o 
  -7   8  14       34.47      -13.32     31.35 o 
  -6   8  14     1730.04     1848.84     92.30 o 
  -5   8  14      140.33      124.17     34.76 o 
  -4   8  14      264.98      244.60     39.99 o 
  -3   8  14      918.95     1035.32     90.72 o 
  -2   8  14     1360.31     1458.15    101.99 o 
  -1   8  14     2263.03     2424.56    123.38 o 
   0   8  14       31.61       35.93     32.70 o 
   1   8  14      453.00      413.42     64.83 o 
   2   8  14     1739.26     1887.68     90.14 o 
   3   8  14      487.42      486.85     45.52 o 
   4   8  14       10.74       18.95     22.13 o 
   5   8  14       20.93       25.33     21.05 o 
   6   8  14      464.27      455.91     48.88 o 
   7   8  14       77.51      102.12     34.73 o 
   8   8  14      566.00      551.92     64.28 o 
   9   8  14        1.30       44.78     29.66 o 
  10   8  14        0.03       -9.28     41.58 o 
 -11   9  14        0.12      -56.65     59.59 o 
 -10   9  14       47.82       92.60     70.72 o 
  -9   9  14       30.08       95.49     50.30 o 
  -8   9  14      242.79      219.97     47.21 o 
  -7   9  14       23.87       45.08     28.61 o 
  -6   9  14        0.93      -35.44     23.62 o 
  -5   9  14      128.67      129.79     34.78 o 
  -4   9  14       61.69       10.47     33.72 o 
  -3   9  14      247.23      200.93     49.47 o 
  -2   9  14       67.96       31.85     34.87 o 
  -1   9  14       23.28       20.11     42.51 o 
   0   9  14      666.77      770.72     85.39 o 
   1   9  14      382.78      300.40     57.46 o 
   2   9  14      245.93      235.40     54.95 o 
   3   9  14      346.12      383.56     51.53 o 
   4   9  14       38.52       45.80     23.19 o 
   5   9  14      180.45      175.48     36.60 o 
   6   9  14       31.83       47.91     26.81 o 
   7   9  14      120.34       43.36     38.43 o 
   8   9  14       32.30       28.08     28.45 o 
   9   9  14        0.87       14.60     37.03 o 
 -10  10  14       95.38        6.66     41.28 o 
  -9  10  14       14.77       10.77     26.55 o 
  -8  10  14       75.67      105.40     38.60 o 
  -7  10  14       36.80       12.87     28.87 o 
  -6  10  14       14.12       -0.91     28.65 o 
  -5  10  14      285.87      197.21     56.72 o 
  -4  10  14      322.81      297.93     61.56 o 
  -3  10  14       13.24        1.09     33.43 o 
  -2  10  14       36.15       45.13     36.31 o 
  -1  10  14      134.18      130.52     43.33 o 
   0  10  14        1.13       -9.98     28.96 o 
   1  10  14      351.73      486.42     71.63 o 
   2  10  14        0.35       -8.65     21.64 o 
   3  10  14       31.39      -26.58     31.93 o 
   4  10  14      315.48      358.89     52.07 o 
   5  10  14        4.64       31.50     23.80 o 
   6  10  14       11.45       59.67     32.79 o 
   7  10  14       37.38       33.37     30.55 o 
   8  10  14       16.29        1.21     35.29 o 
  -8  11  14        6.80       26.98     29.36 o 
  -7  11  14      164.03      259.31     49.23 o 
  -6  11  14       76.79      156.75     68.13 o 
  -5  11  14      149.57      177.67     52.96 o 
  -4  11  14       46.73      -12.09     60.51 o 
  -3  11  14        7.12      -20.05     39.72 o 
  -2  11  14      463.95      431.05     73.39 o 
  -1  11  14      129.74      114.55     45.28 o 
   0  11  14       31.83       88.66     40.43 o 
   1  11  14      390.46      395.04     67.61 o 
   2  11  14      116.86       94.68     36.56 o 
   3  11  14      185.61      231.18     53.44 o 
   4  11  14      127.74      147.35     41.47 o 
   5  11  14        7.38       12.60     30.09 o 
   6  11  14        0.53      -25.25     52.72 o 
  -6  12  14      140.36      116.24     49.21 o 
  -5  12  14        0.01       44.29     40.45 o 
  -4  12  14       48.11       41.89     38.59 o 
  -3  12  14       89.87      214.52     55.42 o 
  -2  12  14       12.10        9.71     38.90 o 
  -1  12  14       75.95       90.46     45.80 o 
   0  12  14        2.77        0.10     31.93 o 
   1  12  14       82.62       45.31     40.17 o 
   2  12  14       37.53      -20.70     27.39 o 
   3  12  14       27.21       27.47     42.18 o 
   4  12  14        9.58       15.13     31.79 o 
  -1  13  14       64.87      132.43     47.61 o 
 -15   1  15       78.64      118.33     49.01 o 
 -14   1  15       94.69       32.99     41.60 o 
 -13   1  15       68.28      117.72     50.91 o 
 -12   1  15      326.53      343.57     71.83 o 
 -11   1  15       40.94        8.68     30.44 o 
 -10   1  15     1613.18     1774.80    126.49 o 
  -9   1  15     1340.22     1562.98    170.81 o 
  -8   1  15      425.97      381.66    137.36 o 
  -7   1  15      135.52      156.05     37.82 o 
  -6   1  15      602.46      647.08     46.67 o 
  -5   1  15       58.46       72.69     22.14 o 
  -4   1  15     4053.59     4470.49    117.22 o 
  -3   1  15      165.83      115.44     32.64 o 
  -2   1  15      324.86      459.44     46.50 o 
  -1   1  15     3676.17     3168.27     75.63 o 
   0   1  15     3220.72     3315.50     81.94 o 
   1   1  15      314.06      266.03     30.01 o 
   2   1  15      713.14      681.83     38.75 o 
   3   1  15     1425.45     1308.96     51.43 o 
   4   1  15     2532.22     2530.81     74.32 o 
   5   1  15      612.37      574.91     57.02 o 
   6   1  15      265.79      270.47     51.96 o 
   7   1  15      659.06      692.11    156.11 o 
   8   1  15       11.37       63.72     33.19 o 
   9   1  15      175.38      158.08     46.83 o 
  10   1  15      156.84      101.28     67.57 o 
  11   1  15        1.04      -43.35     28.90 o 
  12   1  15        2.58       -0.73     39.37 o 
 -15   2  15       78.29       27.10     58.10 o 
 -14   2  15        0.31      -36.70     33.00 o 
 -13   2  15       34.45      -22.61     62.93 o 
 -12   2  15      836.73      911.95    104.82 o 
 -11   2  15       23.18       24.50     34.31 o 
 -10   2  15       15.52        1.18     24.18 o 
  -9   2  15      243.28      213.47     55.69 o 
  -8   2  15       71.44       28.28     28.13 o 
  -7   2  15     1553.07     1639.99     95.80 o 
  -6   2  15      271.78      197.77     43.84 o 
  -5   2  15      290.07      286.14     61.26 o 
  -4   2  15     2404.44     2350.84    162.61 o 
  -3   2  15     1679.70     1581.96     78.33 o 
  -2   2  15      496.64      433.62     52.84 o 
  -1   2  15     2641.07     2638.63     60.55 o 
   0   2  15      349.02      344.39     31.27 o 
   1   2  15      408.12      349.51     28.89 o 
   2   2  15     5808.72     5951.05    113.35 o 
   3   2  15      299.64      247.28     34.74 o 
   4   2  15      199.57      125.62     37.86 o 
   5   2  15      973.28      843.42     60.15 o 
   6   2  15       23.77       66.69     33.17 o 
   7   2  15       55.50       62.29     36.47 o 
   8   2  15      284.97      358.68     61.80 o 
   9   2  15       32.60       54.42     49.93 o 
  10   2  15       93.88      214.82     52.11 o 
  11   2  15       69.41       84.29     39.74 o 
  12   2  15       27.34      -48.04     34.90 o 
 -14   3  15       33.23       -6.43     42.35 o 
 -13   3  15        0.84      -47.83     31.89 o 
 -12   3  15       93.86      104.14     50.14 o 
 -11   3  15      153.54      150.09     47.25 o 
 -10   3  15        0.73       10.78     59.96 o 
  -9   3  15      270.74      257.80     52.61 o 
  -8   3  15     1214.79     1257.02     91.29 o 
  -7   3  15      128.51      111.86     36.95 o 
  -6   3  15      869.01      941.92     77.09 o 
  -5   3  15      185.43      194.59     42.85 o 
  -4   3  15      199.10      154.94     35.75 o 
  -3   3  15     1877.72     1773.55     77.29 o 
  -2   3  15      503.58      557.79     36.66 o 
  -1   3  15       52.40       38.41     13.45 o 
   0   3  15      507.99      512.10     43.18 o 
   1   3  15      358.94      326.82     37.50 o 
   2   3  15      196.84      194.92     32.22 o 
   3   3  15       51.51       71.45     22.94 o 
   4   3  15      810.71      908.31     49.12 o 
   5   3  15      195.20      188.80     35.99 o 
   6   3  15     1788.48     1668.15     84.38 o 
   7   3  15      460.09      562.19     72.06 o 
   8   3  15      220.49      162.16     44.14 o 
   9   3  15       88.22      105.17     40.83 o 
  10   3  15        3.48       27.66     34.60 o 
  11   3  15      181.63      192.26     51.60 o 
  12   3  15       12.14      -59.20     42.51 o 
 -14   4  15      135.39      158.24     58.44 o 
 -13   4  15       58.04       96.66     51.41 o 
 -12   4  15       25.33      101.15     36.29 o 
 -11   4  15        5.76      -12.31     30.06 o 
 -10   4  15      109.07       59.70     35.45 o 
  -9   4  15       24.80      -22.53     35.08 o 
  -8   4  15      381.23      311.60     54.95 o 
  -7   4  15       14.31       -0.99     23.61 o 
  -6   4  15     1696.90     1873.32    101.20 o 
  -5   4  15      957.80     1070.06     80.07 o 
  -4   4  15      178.27      142.40     47.15 o 
  -3   4  15      325.53      274.82     51.79 o 
  -2   4  15     1025.31     1068.31     47.07 o 
  -1   4  15     1440.36     1375.92     65.09 o 
   0   4  15     2386.06     2291.65     90.02 o 
   1   4  15     1356.59     1475.65     69.05 o 
   2   4  15      557.60      519.74     46.40 o 
   3   4  15     1694.64     1658.09     74.79 o 
   4   4  15      556.22      463.34     42.39 o 
   5   4  15       19.75       13.03     17.47 o 
   6   4  15      361.83      401.57     56.03 o 
   7   4  15       17.75       25.07     27.54 o 
   8   4  15     1321.34     1680.31    117.74 o 
   9   4  15      221.25      114.51     39.91 o 
  10   4  15      115.12      141.98     44.75 o 
  11   4  15       81.63      131.22     46.00 o 
  12   4  15      208.51      145.00     70.72 o 
 -14   5  15       35.40       45.45     46.17 o 
 -13   5  15        1.47      -24.59     36.04 o 
 -12   5  15       55.12       29.65     35.71 o 
 -11   5  15       55.62       50.04     41.61 o 
 -10   5  15      215.42      208.28     79.08 o 
  -9   5  15       11.40       73.16     37.00 o 
  -8   5  15     1940.59     1958.00    129.01 o 
  -7   5  15     1848.41     1786.75    200.85 o 
  -6   5  15     2480.26     2642.49    122.59 o 
  -5   5  15      415.97      343.98     52.45 o 
  -4   5  15     1751.17     1601.23     74.71 o 
  -3   5  15      864.97      869.06     57.01 o 
  -2   5  15     1052.38      958.19     57.84 o 
  -1   5  15      380.79      404.94     40.77 o 
   0   5  15       62.09       46.98     23.37 o 
   1   5  15     1144.14     1148.58     64.50 o 
   2   5  15     1659.81     1672.52     74.44 o 
   3   5  15      390.85      486.32     44.15 o 
   4   5  15     1023.12     1095.63     58.23 o 
   5   5  15      101.46      113.94     25.29 o 
   6   5  15     1189.67     1232.23     64.38 o 
   7   5  15        3.16      -18.05     23.70 o 
   8   5  15      617.48      655.63     80.17 o 
   9   5  15      306.68      302.37     60.32 o 
  10   5  15        5.01       12.31     32.27 o 
  11   5  15      387.37      361.39     69.91 o 
 -13   6  15       11.08       -3.51     36.09 o 
 -12   6  15      220.86      229.74     60.86 o 
 -11   6  15       10.76       -8.27     36.24 o 
 -10   6  15      412.86      379.48     68.28 o 
  -9   6  15       18.49        5.28     36.94 o 
  -8   6  15      341.85      317.34     58.78 o 
  -7   6  15      790.54      839.50     80.97 o 
  -6   6  15     1091.64     1053.59     85.45 o 
  -5   6  15      914.76      956.41     64.91 o 
  -4   6  15     1294.71     1551.00     96.84 o 
  -3   6  15     2723.76     3094.65    120.38 o 
  -2   6  15     6036.85     6491.79    201.39 o 
  -1   6  15     3802.79     3945.03    150.91 o 
   0   6  15       64.92       68.58     24.51 o 
   1   6  15       23.55       29.33     22.74 o 
   2   6  15     3386.31     3734.38    115.97 o 
   3   6  15       19.30       26.46     18.94 o 
   4   6  15      323.87      306.43     38.15 o 
   5   6  15      226.69      303.11     38.26 o 
   6   6  15        6.99       15.02     22.23 o 
   7   6  15      425.13      463.41     54.01 o 
   8   6  15      157.28      150.85     43.71 o 
   9   6  15        6.76      -29.58     57.54 o 
  10   6  15      487.64      553.73     82.21 o 
  11   6  15        1.44      -13.15     35.07 o 
 -12   7  15        5.35       46.17     42.02 o 
 -11   7  15        2.00      -42.95     35.66 o 
 -10   7  15      333.52      307.67     63.33 o 
  -9   7  15      445.08      418.09     67.83 o 
  -8   7  15       38.95       50.80     34.50 o 
  -7   7  15      155.18      151.90     43.08 o 
  -6   7  15      318.69      467.98     66.10 o 
  -5   7  15        7.87        4.12     21.98 o 
  -4   7  15     3425.39     3836.91    141.85 o 
  -3   7  15       13.91       49.64     35.56 o 
  -2   7  15      877.73      860.74     79.79 o 
  -1   7  15      445.08      463.86     64.71 o 
   0   7  15       25.15       18.42     28.06 o 
   1   7  15      111.25      128.87     42.79 o 
   2   7  15      770.60      974.14     57.41 o 
   3   7  15       34.21       23.75     22.29 o 
   4   7  15      663.16      710.78     71.81 o 
   5   7  15      692.05      664.73     53.72 o 
   6   7  15        1.65       -5.74     22.29 o 
   7   7  15      208.81      201.62     38.67 o 
   8   7  15      138.44      113.29     49.38 o 
   9   7  15        6.10       20.80     33.38 o 
  10   7  15       30.12       -8.15     31.77 o 
 -12   8  15       10.85       35.68     44.28 o 
 -11   8  15       17.79      -40.68     55.13 o 
 -10   8  15        2.74      -31.71    105.25 o 
  -9   8  15        1.43        8.09     33.86 o 
  -8   8  15       25.65       41.00     34.78 o 
  -7   8  15       21.70        6.07     24.83 o 
  -6   8  15      412.22      386.73     51.74 o 
  -5   8  15      104.54       70.91     30.44 o 
  -4   8  15        0.55       -8.08     32.26 o 
  -3   8  15        8.29       14.73     31.40 o 
  -2   8  15      154.61      105.54     37.97 o 
  -1   8  15       88.88       65.34     33.86 o 
   0   8  15        5.74       -7.80     38.98 o 
   1   8  15       41.06       -2.59     63.30 o 
   2   8  15        2.76       44.07     32.05 o 
   3   8  15        0.68       22.77     21.11 o 
   4   8  15       27.15       38.54     21.83 o 
   5   8  15        9.39       28.36     21.74 o 
   6   8  15       70.46      105.41     29.11 o 
   7   8  15       53.57       11.25     26.62 o 
   8   8  15       76.30       73.35     36.28 o 
   9   8  15        0.60       18.03     29.52 o 
 -11   9  15       22.76      -12.30     53.83 o 
 -10   9  15       93.93      120.02     50.92 o 
  -9   9  15      242.90      453.23    139.96 o 
  -8   9  15       90.84       57.69     32.54 o 
  -7   9  15        6.72       15.26     32.19 o 
  -6   9  15        1.83       -3.89     23.34 o 
  -5   9  15        5.35       -4.08     33.84 o 
  -4   9  15      792.55      674.74    154.26 o 
  -3   9  15       23.54       45.87     39.24 o 
  -2   9  15       28.25       33.40     51.60 o 
  -1   9  15      542.30      447.14     67.08 o 
   0   9  15      115.66      174.01     48.41 o 
   1   9  15       19.82       -3.26     28.60 o 
   2   9  15      663.03      717.90    147.16 o 
   3   9  15       12.51       22.07     29.54 o 
   4   9  15      123.38      147.07     30.38 o 
   5   9  15      510.60      413.54     46.27 o 
   6   9  15       65.19       52.65     28.14 o 
   7   9  15       99.60      101.54     35.06 o 
   8   9  15      105.18       69.68     36.90 o 
  -9  10  15        1.90       26.76     31.33 o 
  -8  10  15        0.91       32.79     30.63 o 
  -7  10  15       74.01       77.68     33.57 o 
  -6  10  15      178.31      147.17     52.59 o 
  -5  10  15        8.91        6.49     35.83 o 
  -4  10  15       97.77      143.24     51.32 o 
  -3  10  15       95.10       65.33     37.63 o 
  -2  10  15        5.56       19.87     41.95 o 
  -1  10  15       91.06       57.51     94.48 o 
   0  10  15       49.07       14.96     33.60 o 
   1  10  15      156.18      198.13     65.53 o 
   2  10  15      366.75      352.00     52.54 o 
   3  10  15        4.89        2.64     25.77 o 
   4  10  15        1.56      -10.54     25.15 o 
   5  10  15       36.44       76.63     39.95 o 
   6  10  15        1.96      -18.57     22.68 o 
   7  10  15       32.73       26.40     30.66 o 
  -8  11  15       16.74        4.67     31.28 o 
  -7  11  15       18.46      -17.10     34.70 o 
  -6  11  15        6.61       -5.12     37.72 o 
  -5  11  15       20.64       10.12     41.48 o 
  -4  11  15       26.56        6.77     60.33 o 
  -3  11  15       29.31       55.89     39.56 o 
  -2  11  15       61.46       35.45     39.38 o 
  -1  11  15       21.26       11.11     36.39 o 
   0  11  15       22.25      120.65     44.92 o 
   1  11  15       65.15       41.81     37.50 o 
   2  11  15       22.99        4.29     34.78 o 
   3  11  15       33.27      -15.65     25.40 o 
   4  11  15       78.68       80.70     37.37 o 
   5  11  15        2.50       -7.35     42.95 o 
  -5  12  15       96.72      114.85     49.80 o 
  -4  12  15       39.84      -23.35     45.66 o 
  -3  12  15       72.63       47.34     97.45 o 
  -2  12  15       35.78       22.06     36.21 o 
  -1  12  15        0.31       17.37     44.55 o 
   0  12  15      430.07      504.42    171.70 o 
   1  12  15       57.08       13.29     34.70 o 
   2  12  15       18.16      -25.60     51.23 o 
   3  12  15      144.90      117.56     37.90 o 
 -14   0  16        5.55       49.01     63.86 o 
 -13   0  16     1201.12     1587.85    193.79 o 
 -12   0  16      172.64      141.82     72.39 o 
 -11   0  16     1943.19     2178.52    205.30 o 
 -10   0  16      413.55      437.71    105.81 o 
  -9   0  16      100.44      152.96     59.03 o 
  -8   0  16      761.54     1046.56    134.77 o 
  -7   0  16     1556.93     1675.25     92.21 o 
  -6   0  16      207.52      231.68     42.81 o 
  -5   0  16      582.57      765.15     83.90 o 
  -4   0  16     1018.72      913.66     89.84 o 
  -3   0  16     1342.61     1107.45     96.90 o 
  -2   0  16       63.87       52.35     35.64 o 
  -1   0  16      142.82      125.53     31.12 o 
   0   0  16      510.23      439.51     78.15 o 
   1   0  16    10683.36    11790.81    255.69 o 
   2   0  16     1566.18     1531.07     77.06 o 
   3   0  16     2282.06     2407.17    138.66 o 
   4   0  16     1500.37     1504.31     86.13 o 
   5   0  16     1192.01     1083.67    124.93 o 
   6   0  16        9.86      -32.30     27.47 o 
   7   0  16       24.66        2.23     43.07 o 
   8   0  16        0.43       13.37     38.61 o 
   9   0  16       15.55       34.53     46.04 o 
  10   0  16      556.05      359.37     89.10 o 
  11   0  16        2.69       73.14     53.46 o 
  12   0  16       89.44       97.27     68.31 o 
 -14   1  16       67.34       96.80     47.99 o 
 -13   1  16       51.99      110.23     51.21 o 
 -12   1  16      453.87      480.40    103.21 o 
 -11   1  16        7.63       39.72     35.95 o 
 -10   1  16      134.97      208.86     53.26 o 
  -9   1  16      321.41      354.49     63.83 o 
  -8   1  16       47.39       48.79     31.98 o 
  -7   1  16     1989.70     2259.23    196.21 o 
  -6   1  16       63.24       34.70     22.02 o 
  -5   1  16     3184.39     3222.22    126.73 o 
  -4   1  16       98.27      143.29     27.30 o 
  -3   1  16       46.05       56.89     33.84 o 
  -2   1  16     3574.78     3545.00     98.36 o 
  -1   1  16      103.67      132.91     22.72 o 
   0   1  16     1053.49      819.09     40.98 o 
   1   1  16     1125.40     1089.17     46.66 o 
   2   1  16     1335.65     1319.18     61.68 o 
   3   1  16     4881.35     5351.51    139.11 o 
   4   1  16      388.04      347.80     33.73 o 
   5   1  16      724.19      730.45     57.39 o 
   6   1  16     1532.66     1645.12    118.24 o 
   7   1  16       82.70       68.52     35.64 o 
   8   1  16        5.65       30.27     29.14 o 
   9   1  16      235.13      196.53     49.22 o 
  10   1  16       45.86       66.07     37.52 o 
  11   1  16       19.29       64.79     38.23 o 
  12   1  16      110.46       49.63     43.90 o 
 -14   2  16        9.08       83.12     44.87 o 
 -13   2  16        1.94       -9.13     36.15 o 
 -12   2  16      411.06      327.77     95.04 o 
 -11   2  16      247.67      125.89     46.36 o 
 -10   2  16      192.47      273.63     45.66 o 
  -9   2  16       67.31       41.02     30.98 o 
  -8   2  16        1.51        3.53     26.04 o 
  -7   2  16      403.53      481.22     60.56 o 
  -6   2  16      364.41      291.39     48.95 o 
  -5   2  16      358.62      375.33    119.91 o 
  -4   2  16        8.37       24.39     19.44 o 
  -3   2  16     2013.87     2041.99     90.63 o 
  -2   2  16     2245.14     2423.40     70.94 o 
  -1   2  16     6259.74     6663.56    108.21 o 
   0   2  16       72.49       53.19     16.92 o 
   1   2  16       16.19       13.75     14.13 o 
   2   2  16     3500.87     3594.63    106.68 o 
   3   2  16       21.65       13.09     20.19 o 
   4   2  16        6.91       -2.52     18.46 o 
   5   2  16      158.76      172.98     32.85 o 
   6   2  16       25.24       -3.28     26.04 o 
   7   2  16     1496.40     1847.23    146.46 o 
   8   2  16       23.75       35.50     28.18 o 
   9   2  16       16.64       34.39     33.97 o 
  10   2  16      422.87      399.56     75.36 o 
  11   2  16       69.56      104.33     48.42 o 
  12   2  16        1.89       55.25     39.84 o 
 -14   3  16       15.12      -22.81     39.89 o 
 -13   3  16      116.49      156.48     58.80 o 
 -12   3  16       99.73      102.44     51.55 o 
 -11   3  16        0.48      -42.23     28.15 o 
 -10   3  16      364.38      299.98    145.53 o 
  -9   3  16      397.94      403.75     63.11 o 
  -8   3  16      123.05      115.77     40.48 o 
  -7   3  16      903.34      878.61    115.46 o 
  -6   3  16      105.60      133.51     37.88 o 
  -5   3  16       12.27        1.71     22.09 o 
  -4   3  16     3394.96     3345.54    341.92 o 
  -3   3  16      513.93      473.82     35.70 o 
  -2   3  16       15.66       22.31     16.53 o 
  -1   3  16     3098.03     3141.19     96.15 o 
   0   3  16      264.77      235.08     34.42 o 
   1   3  16     1663.01     1594.59     75.24 o 
   2   3  16       43.86       38.26     21.66 o 
   3   3  16       94.17       83.76     26.60 o 
   4   3  16     1455.75     1368.43     74.87 o 
   5   3  16     1734.97     1887.27    124.65 o 
   6   3  16       10.23      -30.99     20.66 o 
   7   3  16       41.00       51.37     31.42 o 
   8   3  16       34.62       57.90     33.67 o 
   9   3  16       81.29       67.37     39.85 o 
  10   3  16      128.55      172.42    100.05 o 
  11   3  16        0.10      -28.74     32.91 o 
  12   3  16       42.06       77.46     47.78 o 
 -14   4  16       71.27       65.17     46.02 o 
 -13   4  16        0.59      -31.07     62.18 o 
 -12   4  16        5.08       27.74     33.69 o 
 -11   4  16       16.19      -19.29     63.67 o 
 -10   4  16       25.23       28.14     36.57 o 
  -9   4  16       95.64       89.38     40.42 o 
  -8   4  16      140.65       63.56     54.76 o 
  -7   4  16      198.89      191.58     45.68 o 
  -6   4  16       93.56       54.66     30.54 o 
  -5   4  16        1.75        0.22     22.88 o 
  -4   4  16      206.57      299.93     75.92 o 
  -3   4  16      399.67      529.14     63.15 o 
  -2   4  16       44.16       50.59     18.55 o 
  -1   4  16      340.67      405.28     40.88 o 
   0   4  16      239.61      264.74     35.84 o 
   1   4  16      101.78      122.95     28.46 o 
   2   4  16       13.53        5.77     18.24 o 
   3   4  16      131.21       78.36     34.74 o 
   4   4  16       80.72       92.78     32.15 o 
   5   4  16      102.11       88.24     28.51 o 
   6   4  16      125.97       97.72     31.81 o 
   7   4  16      131.83       48.41     36.79 o 
   8   4  16       55.39       23.72     31.34 o 
   9   4  16        0.18       12.07     31.46 o 
  10   4  16        5.04       51.34     36.21 o 
  11   4  16        0.53       26.34     37.78 o 
 -13   5  16       45.69      -48.25     32.17 o 
 -12   5  16       45.42      104.15     48.70 o 
 -11   5  16      157.01      109.36     49.13 o 
 -10   5  16       30.39       11.23     34.73 o 
  -9   5  16     1351.13     1203.87    119.36 o 
  -8   5  16      138.75      128.29     48.26 o 
  -7   5  16      173.73      119.98     41.73 o 
  -6   5  16      218.03      228.94     49.40 o 
  -5   5  16     1223.67     1355.74     91.81 o 
  -4   5  16      460.85      486.12     49.89 o 
  -3   5  16      315.60      284.01     42.09 o 
  -2   5  16      125.42      100.80     37.00 o 
  -1   5  16     1278.30     1262.52     89.81 o 
   0   5  16     1080.01     1022.34     61.83 o 
   1   5  16       10.00       10.57     19.64 o 
   2   5  16        8.00       -6.31     30.28 o 
   3   5  16      180.24      206.92     37.26 o 
   4   5  16      346.45      394.68     39.88 o 
   5   5  16      285.27      300.56     42.76 o 
   6   5  16       37.75       31.94     24.26 o 
   7   5  16        0.80       16.58     27.42 o 
   8   5  16       39.14       66.45     36.20 o 
   9   5  16       18.83       33.72     34.95 o 
  10   5  16      164.20      227.50     52.45 o 
  11   5  16        1.24       26.24     66.64 o 
 -13   6  16       19.98       12.15     54.39 o 
 -12   6  16        0.13      -27.94     31.04 o 
 -11   6  16      129.82      196.63     55.17 o 
 -10   6  16        6.98       21.84     32.19 o 
  -9   6  16      303.53      310.14     58.78 o 
  -8   6  16      138.77      138.99     44.07 o 
  -7   6  16      475.48      453.04     65.76 o 
  -6   6  16     1203.09     1320.74     95.49 o 
  -5   6  16      666.40      641.51     61.87 o 
  -4   6  16        0.99        2.95     19.02 o 
  -3   6  16      702.17      606.94     70.90 o 
  -2   6  16      328.73      197.71     48.11 o 
  -1   6  16      727.94      605.42     68.68 o 
   0   6  16        9.67       21.41     28.35 o 
   1   6  16      562.86      528.98     63.72 o 
   2   6  16      459.20      454.75     54.86 o 
   3   6  16      234.52      203.70     33.13 o 
   4   6  16       64.68       66.89     23.00 o 
   5   6  16        0.26       14.96     18.20 o 
   6   6  16      343.27      359.20     42.43 o 
   7   6  16       16.18      -10.68     31.19 o 
   8   6  16      469.13      449.19     87.24 o 
   9   6  16       66.57       96.48     43.31 o 
  10   6  16        9.26       39.26     37.93 o 
 -12   7  16       56.67       98.41     44.86 o 
 -11   7  16        1.78      -21.91     32.13 o 
 -10   7  16      339.21      239.49     56.06 o 
  -9   7  16       56.72       10.20     34.16 o 
  -8   7  16      219.28      200.53     48.96 o 
  -7   7  16      236.36      223.73    113.60 o 
  -6   7  16      345.03      293.90     44.41 o 
  -5   7  16     1156.08     1262.84    103.12 o 
  -4   7  16       88.57       81.25     37.21 o 
  -3   7  16       28.60        6.92     29.16 o 
  -2   7  16      307.83      340.65     59.85 o 
  -1   7  16      135.96       51.60     51.23 o 
   0   7  16      784.36      722.76     76.91 o 
   1   7  16      624.34      621.13     97.64 o 
   2   7  16      394.16      484.29     51.76 o 
   3   7  16       40.62       31.59     22.35 o 
   4   7  16      314.18      364.40     46.30 o 
   5   7  16      355.32      286.05     47.96 o 
   6   7  16        1.87      -15.47     20.89 o 
   7   7  16      941.40      918.20    173.19 o 
   8   7  16       96.01      146.76     46.45 o 
   9   7  16       56.32      108.30     44.21 o 
  10   7  16       78.17      179.54     52.37 o 
 -11   8  16       81.14       92.87     48.66 o 
 -10   8  16        0.21      -20.98     44.36 o 
  -9   8  16        2.44       11.51     48.08 o 
  -8   8  16      424.41      518.83    102.28 o 
  -7   8  16      388.80      341.95     50.88 o 
  -6   8  16       32.60       23.64     28.33 o 
  -5   8  16      533.79      370.34     64.96 o 
  -4   8  16      112.31       73.94     39.91 o 
  -3   8  16      661.29      589.01     76.11 o 
  -2   8  16       19.21       57.17     34.83 o 
  -1   8  16       31.96      -34.17     22.78 o 
   0   8  16      556.60      599.57    107.66 o 
   1   8  16      849.59      942.34     88.21 o 
   2   8  16       21.71       33.59     31.87 o 
   3   8  16        4.32       -9.20     21.16 o 
   4   8  16      584.23      703.64     55.95 o 
   5   8  16        0.27       16.77     22.21 o 
   6   8  16      330.33      371.97     46.30 o 
   7   8  16        6.85        8.83     28.70 o 
   8   8  16        6.61       44.44     36.75 o 
   9   8  16      212.89      257.05     63.06 o 
 -10   9  16       42.05       13.13     79.45 o 
  -9   9  16       98.80       25.11     54.57 o 
  -8   9  16       20.82       31.74     29.08 o 
  -7   9  16      359.30      370.06     69.98 o 
  -6   9  16      261.75      223.02     56.23 o 
  -5   9  16       58.21       45.69     41.94 o 
  -4   9  16      116.08       76.53     40.83 o 
  -3   9  16       50.05       10.37     63.86 o 
  -2   9  16      274.65      267.65     57.84 o 
  -1   9  16        1.89       29.93     33.69 o 
   0   9  16      116.58      119.27     43.91 o 
   1   9  16      586.62      739.54    117.69 o 
   2   9  16        1.57      -34.26     22.84 o 
   3   9  16      741.15      860.09     75.10 o 
   4   9  16       25.37       27.56     32.01 o 
   5   9  16       69.44       65.91     25.42 o 
   6   9  16       58.69       39.97     27.18 o 
   7   9  16       49.73       79.74     34.01 o 
   8   9  16       84.90       68.73     42.73 o 
  -9  10  16       53.30       49.58     33.81 o 
  -8  10  16        7.95        2.93     28.91 o 
  -7  10  16      187.26      148.94     73.69 o 
  -6  10  16       74.90      101.92     45.73 o 
  -5  10  16       21.30        1.42     37.26 o 
  -4  10  16       25.07       13.01     34.71 o 
  -3  10  16      305.53      183.90     52.54 o 
  -2  10  16      198.59      148.60     49.93 o 
  -1  10  16      498.88      588.30    110.26 o 
   0  10  16        5.44        0.68     46.78 o 
   1  10  16       32.09       82.93     95.78 o 
   2  10  16      518.37      499.89     77.98 o 
   3  10  16       43.11       30.98     29.34 o 
   4  10  16       89.43       88.82     32.97 o 
   5  10  16       27.63       39.04     30.72 o 
   6  10  16        9.73      -42.80     28.53 o 
  -7  11  16      105.91      142.60     51.53 o 
  -6  11  16       12.19       20.98     40.10 o 
  -5  11  16        9.46       -0.71     37.95 o 
  -4  11  16       76.67       58.80     40.65 o 
  -3  11  16      104.65       83.46     82.79 o 
  -2  11  16        0.67       -7.23     36.46 o 
  -1  11  16      144.55       72.60     56.62 o 
   0  11  16       22.68       90.00     39.37 o 
   1  11  16       87.64       17.01     35.84 o 
   2  11  16       76.48       56.13     35.31 o 
   3  11  16        5.37      -22.07     25.47 o 
   4  11  16       86.18      120.68     42.72 o 
  -4  12  16        5.63        5.12     69.98 o 
  -3  12  16       27.26       -9.97     52.35 o 
  -2  12  16        9.43        8.64     37.50 o 
  -1  12  16       15.10       53.22     37.90 o 
   0  12  16       10.28       45.38     37.46 o 
   1  12  16       41.25       11.70     66.83 o 
   2  12  16       18.94      -19.03     33.72 o 
 -14   1  17       57.69       34.91     46.57 o 
 -13   1  17      101.72      188.44     85.95 o 
 -12   1  17      129.71      127.60     54.66 o 
 -11   1  17      153.66      230.12     80.01 o 
 -10   1  17        0.09       -9.41     29.40 o 
  -9   1  17       13.78        8.20     30.44 o 
  -8   1  17        1.86       -3.14     23.71 o 
  -7   1  17        0.40       23.03     27.89 o 
  -6   1  17      873.62      869.22     75.80 o 
  -5   1  17      357.79      421.89    137.36 o 
  -4   1  17        1.18       -1.03     18.06 o 
  -3   1  17     1047.44     1109.09     59.71 o 
  -2   1  17     2034.70     2011.03     75.37 o 
  -1   1  17       91.42       83.84     25.36 o 
   0   1  17      806.88      676.86     39.73 o 
   1   1  17       21.89       -1.58     13.44 o 
   2   1  17     1602.97     1550.34     77.54 o 
   3   1  17      370.21      319.78     50.08 o 
   4   1  17      207.38      221.95     35.87 o 
   5   1  17      587.73      469.01     50.11 o 
   6   1  17       79.45       78.35     36.66 o 
   7   1  17      129.17       87.07     38.42 o 
   8   1  17        6.08       27.06     32.42 o 
   9   1  17      123.32      140.88     45.48 o 
  10   1  17        1.67       -3.33     28.85 o 
  11   1  17      319.14      347.83     68.02 o 
 -14   2  17      173.53      178.65     61.44 o 
 -13   2  17        0.08      -17.67     47.63 o 
 -12   2  17      131.77      145.74     75.18 o 
 -11   2  17       39.54       59.25     62.74 o 
 -10   2  17      293.61      322.08     65.30 o 
  -9   2  17      582.69      752.37    106.36 o 
  -8   2  17      762.67      863.60    104.69 o 
  -7   2  17       50.28       33.38     29.00 o 
  -6   2  17       82.59      106.37     43.07 o 
  -5   2  17     1363.75     1360.11     89.57 o 
  -4   2  17      144.49      132.82     27.41 o 
  -3   2  17      168.10      147.92     28.73 o 
  -2   2  17       97.74       88.87     20.80 o 
  -1   2  17      222.99      212.42     25.98 o 
   0   2  17     4232.89     4283.66     95.41 o 
   1   2  17      516.61      447.38     43.93 o 
   2   2  17       11.33        5.35     18.10 o 
   3   2  17      722.07      646.11     70.21 o 
   4   2  17       41.60        6.10     21.00 o 
   5   2  17      224.89      211.16     37.65 o 
   6   2  17      107.75       73.03     34.28 o 
   7   2  17       31.64      -11.19     25.06 o 
   8   2  17      886.02      776.90     89.35 o 
   9   2  17      140.98       94.96     74.81 o 
  10   2  17       67.86      105.54     45.01 o 
  11   2  17       51.57      102.50     62.18 o 
 -14   3  17        4.64       17.10    101.91 o 
 -13   3  17      125.69      230.51     83.16 o 
 -12   3  17       32.59        5.53     37.10 o 
 -11   3  17        3.42       52.72     60.51 o 
 -10   3  17      412.43      480.16    186.55 o 
  -9   3  17      116.82       24.02     35.14 o 
  -8   3  17     1314.27     1607.20    107.51 o 
  -7   3  17      712.35      768.40     76.39 o 
  -6   3  17      662.64      721.94     71.66 o 
  -5   3  17     2027.22     2159.97    108.11 o 
  -4   3  17     1243.19     1240.60    118.24 o 
  -3   3  17     1637.00     1717.66     68.64 o 
  -2   3  17      257.58      280.67     35.46 o 
  -1   3  17     2255.94     1964.83     77.44 o 
   0   3  17     2137.11     2038.96     79.05 o 
   1   3  17      144.91      111.82     29.82 o 
   2   3  17     1135.37     1169.23     67.38 o 
   3   3  17      867.38      871.55     61.11 o 
   4   3  17     1744.10     2068.10     89.34 o 
   5   3  17      625.03      595.08     57.98 o 
   6   3  17      434.67      498.30     63.07 o 
   7   3  17     2113.23     2579.44    137.92 o 
   8   3  17        0.18       -1.08     31.65 o 
   9   3  17      616.77      862.03     95.67 o 
  10   3  17        0.19       -5.60     34.29 o 
  11   3  17       56.19       39.73     39.93 o 
 -13   4  17        0.78       34.54     66.27 o 
 -12   4  17      329.98      471.27     77.15 o 
 -11   4  17      714.38      718.88     89.38 o 
 -10   4  17      609.78      587.52     78.57 o 
  -9   4  17       45.66      108.02     38.93 o 
  -8   4  17     1124.97     1372.43    104.24 o 
  -7   4  17     1957.26     2144.43    123.07 o 
  -6   4  17        2.73       12.87     25.30 o 
  -5   4  17      170.59      121.33     49.56 o 
  -4   4  17     1252.14     1333.84     73.71 o 
  -3   4  17      782.94      758.98     56.64 o 
  -2   4  17     6362.29     7183.39    252.45 o 
  -1   4  17      512.65      521.07     46.81 o 
   0   4  17       22.09       29.40     20.86 o 
   1   4  17     5459.85     5898.11    148.70 o 
   2   4  17     1626.05     1403.63     75.21 o 
   3   4  17      543.20      547.58     53.09 o 
   4   4  17       70.62      130.01     32.81 o 
   5   4  17      212.51      283.32     43.82 o 
   6   4  17     1397.54     1637.12     91.60 o 
   7   4  17      334.36      315.49     60.21 o 
   8   4  17      245.97      227.45    118.43 o 
   9   4  17      191.35      279.88     60.01 o 
  10   4  17      314.31      429.76     75.06 o 
  11   4  17      207.44      231.82     96.15 o 
 -13   5  17       61.59       83.43     47.38 o 
 -12   5  17       15.58      -16.60     45.85 o 
 -11   5  17       32.24      -40.49     33.19 o 
 -10   5  17      174.50      184.78     72.58 o 
  -9   5  17      236.46      310.79     60.09 o 
  -8   5  17     1344.03     1366.50    165.02 o 
  -7   5  17      281.93      281.28     56.42 o 
  -6   5  17      479.50      560.46     69.47 o 
  -5   5  17      862.63      928.69     89.84 o 
  -4   5  17      637.68      760.16     59.50 o 
  -3   5  17     1117.31     1187.02    156.48 o 
  -2   5  17      775.70      957.46     82.69 o 
  -1   5  17       94.05       95.09     36.42 o 
   0   5  17       14.80        0.66     20.07 o 
   1   5  17      106.62      101.45     28.66 o 
   2   5  17      226.19      255.53     39.26 o 
   3   5  17      210.94      252.25     41.35 o 
   4   5  17     1453.52     1431.64     82.16 o 
   5   5  17        1.25       15.90     24.59 o 
   6   5  17       10.26       35.85     26.76 o 
   7   5  17      981.60      868.42     90.25 o 
   8   5  17       12.05       16.63     36.24 o 
   9   5  17      212.27      198.49     72.58 o 
  10   5  17       27.98       31.43     37.39 o 
 -12   6  17       78.17       42.85     44.87 o 
 -11   6  17        0.90      -10.99     37.37 o 
 -10   6  17      144.84       22.75     38.99 o 
  -9   6  17      634.96      624.45     82.80 o 
  -8   6  17     1152.70      997.34     94.09 o 
  -7   6  17      113.55      123.08     45.29 o 
  -6   6  17       26.86        6.84     28.54 o 
  -5   6  17       39.33       72.53     28.06 o 
  -4   6  17       16.14       18.49     29.87 o 
  -3   6  17      430.12      472.01     67.87 o 
  -2   6  17     1854.74     1973.21    158.90 o 
  -1   6  17      508.16      429.49     62.61 o 
   0   6  17       64.46      129.26     41.56 o 
   1   6  17        3.60       12.21     20.80 o 
   2   6  17       73.82       81.55     43.17 o 
   3   6  17      104.65       53.26     27.20 o 
   4   6  17      213.49      272.49     36.98 o 
   5   6  17      104.60      139.20     29.53 o 
   6   6  17       44.46       54.44     30.25 o 
   7   6  17      168.12      119.23     53.46 o 
   8   6  17      379.40      462.52     73.37 o 
   9   6  17        7.73      110.62     41.85 o 
  10   6  17       21.71       91.11     52.53 o 
 -12   7  17       59.77       72.48     46.30 o 
 -11   7  17       63.07      -18.15     97.45 o 
 -10   7  17       23.45      -34.53     31.50 o 
  -9   7  17       48.14       91.37     37.88 o 
  -8   7  17      392.98      319.98     60.47 o 
  -7   7  17        6.90       11.50     29.70 o 
  -6   7  17      767.45      716.96    124.15 o 
  -5   7  17       69.97       33.37     56.99 o 
  -4   7  17       69.96       37.46     36.22 o 
  -3   7  17      217.59      209.96     50.53 o 
  -2   7  17       69.52       51.39     49.93 o 
  -1   7  17       22.85       24.18     28.84 o 
   0   7  17      744.07      571.87     72.24 o 
   1   7  17       11.20       45.51     33.45 o 
   2   7  17     1323.46     1378.18    104.26 o 
   3   7  17        0.87      -12.41     20.05 o 
   4   7  17        1.67      -16.42     20.08 o 
   5   7  17      599.36      611.56     68.27 o 
   6   7  17       57.76       44.67     30.79 o 
   7   7  17        0.56      -15.35     30.95 o 
   8   7  17       26.71       92.16     55.69 o 
   9   7  17       32.52       96.14     37.90 o 
 -11   8  17       30.23      -56.11     37.41 o 
 -10   8  17       29.22       32.16     42.26 o 
  -9   8  17       31.76       27.23     51.05 o 
  -8   8  17       26.14       36.26     31.49 o 
  -7   8  17       15.86       35.70     26.68 o 
  -6   8  17       32.36       63.04     40.75 o 
  -5   8  17      116.59       65.12     39.15 o 
  -4   8  17       53.11       94.33     50.68 o 
  -3   8  17        5.42      -42.23     77.04 o 
  -2   8  17      356.48      309.08     60.66 o 
  -1   8  17       92.07      136.26     44.66 o 
   0   8  17      426.26      417.63     70.26 o 
   1   8  17      655.35      815.85     86.11 o 
   2   8  17      106.32       68.55     36.47 o 
   3   8  17      408.93      383.44     65.93 o 
   4   8  17       25.46       34.60     24.28 o 
   5   8  17        3.87       -1.52     22.19 o 
   6   8  17       35.50       55.50     27.42 o 
   7   8  17        0.82        8.30     31.68 o 
   8   8  17        3.60        6.17     55.13 o 
 -10   9  17        7.87       -7.57     39.87 o 
  -9   9  17       15.29       55.33     31.48 o 
  -8   9  17        0.08       -9.20     25.54 o 
  -7   9  17       38.14       46.81     38.37 o 
  -6   9  17       93.78      122.58     51.02 o 
  -5   9  17      382.20      423.12     73.10 o 
  -4   9  17       34.94       23.59     36.22 o 
  -3   9  17      159.07      136.72     46.39 o 
  -2   9  17       90.99       93.65     41.24 o 
  -1   9  17        3.64      -12.07     27.22 o 
   0   9  17       27.91        8.60     49.93 o 
   1   9  17      101.51      147.39     66.45 o 
   2   9  17        0.89       19.74     28.74 o 
   3   9  17      621.16      688.82    130.68 o 
   4   9  17      184.10      224.75     49.12 o 
   5   9  17        7.83      -14.81     35.71 o 
   6   9  17       22.71      -13.87     31.60 o 
   7   9  17       48.55       54.26     32.56 o 
  -8  10  17        4.19      -35.28     42.69 o 
  -7  10  17        2.81       -7.74     35.15 o 
  -6  10  17       59.57       70.72     42.37 o 
  -5  10  17       28.04       45.55     37.76 o 
  -4  10  17       81.18       25.33     40.70 o 
  -3  10  17       18.74       37.85     39.83 o 
  -2  10  17        1.90      -30.45     42.32 o 
  -1  10  17      133.16      199.08     57.71 o 
   0  10  17      111.33       78.05     40.98 o 
   1  10  17        7.76        8.51     32.68 o 
   2  10  17        0.96      -34.33     29.61 o 
   3  10  17       52.36       48.77     33.03 o 
   4  10  17        1.58       14.98     27.64 o 
   5  10  17       62.45       98.32     40.11 o 
  -6  11  17        2.92       33.30     47.71 o 
  -5  11  17      190.93      241.25     62.58 o 
  -4  11  17       15.49       40.23     55.87 o 
  -3  11  17       35.37       75.60     40.91 o 
  -2  11  17       34.50       -4.58     36.20 o 
  -1  11  17      178.53      208.76     62.37 o 
   0  11  17      114.69      147.09     47.11 o 
   1  11  17       82.71       26.62     68.87 o 
   2  11  17       75.13       97.51     38.72 o 
   3  11  17       40.98       53.77     37.28 o 
 -14   0  18       20.70       12.25     58.29 o 
 -13   0  18      242.25      191.20     96.90 o 
 -12   0  18        4.79       17.45     53.09 o 
 -11   0  18       53.17       89.47     65.34 o 
 -10   0  18       17.38       15.96     43.44 o 
  -9   0  18       23.59       52.72     50.86 o 
  -8   0  18      181.96      137.36     66.83 o 
  -7   0  18        4.59       63.86     42.69 o 
  -6   0  18      317.38      279.64     48.19 o 
  -4   0  18       14.48      -31.93     29.33 o 
  -3   0  18       16.07       23.02     30.81 o 
  -2   0  18     2163.84     2511.13    103.14 o 
  -1   0  18     1154.14     1090.28     72.40 o 
   0   0  18      131.33      180.46     37.50 o 
   1   0  18        6.94        9.64     20.02 o 
   2   0  18      727.95      709.39     61.45 o 
   3   0  18       19.72       19.02     24.13 o 
   4   0  18      358.00      387.29     66.45 o 
   5   0  18     1024.45      810.82    116.57 o 
   6   0  18      114.05       66.08     49.01 o 
   7   0  18       34.38       54.95     48.63 o 
   8   0  18     1816.88     1896.36    188.23 o 
   9   0  18      134.70       97.64     59.40 o 
  10   0  18      130.90      135.14     65.34 o 
  11   0  18        3.53      -68.68     46.41 o 
 -14   1  18       41.06       60.56     47.88 o 
 -13   1  18       41.33      111.41     53.81 o 
 -12   1  18      287.62      346.89     72.92 o 
 -11   1  18       32.27       10.44     39.25 o 
 -10   1  18       11.25       35.68     46.04 o 
  -9   1  18        3.44       11.42     32.55 o 
  -8   1  18      222.79      247.59     44.11 o 
  -7   1  18      613.07      810.87     78.31 o 
  -6   1  18      562.90      781.39     74.79 o 
  -5   1  18       47.02       39.94     23.04 o 
  -4   1  18     1022.21     1084.26     61.09 o 
  -3   1  18        9.41       11.07     18.41 o 
  -2   1  18      905.59     1034.18     44.21 o 
  -1   1  18      981.10      888.63     46.66 o 
   0   1  18       67.08       57.95     17.86 o 
   1   1  18      488.52      432.07     35.76 o 
   2   1  18        6.74       15.81     20.23 o 
   3   1  18       41.75       49.43     21.52 o 
   4   1  18       56.64       82.07     27.21 o 
   5   1  18       48.75       71.44     26.71 o 
   6   1  18      164.09      164.04     42.34 o 
   7   1  18       12.94       -8.39     28.97 o 
   8   1  18      101.30      147.75     45.62 o 
   9   1  18      116.64       -1.06     32.36 o 
  10   1  18       25.77       30.18     31.16 o 
  11   1  18       47.19       57.52     40.82 o 
 -14   2  18        5.24       43.71     46.85 o 
 -13   2  18       94.53       83.25     52.26 o 
 -12   2  18      480.84      489.52     84.12 o 
 -11   2  18      824.69     1057.40    114.46 o 
 -10   2  18      164.27      175.18     51.27 o 
  -9   2  18      295.48      395.42     72.02 o 
  -8   2  18     2093.16     2286.85    121.31 o 
  -7   2  18      106.30       63.56     35.07 o 
  -6   2  18      167.12      224.19     60.70 o 
  -5   2  18      532.78      583.25     66.15 o 
  -4   2  18       75.11       67.03     24.80 o 
  -3   2  18     2878.27     2672.12     79.13 o 
  -2   2  18     1512.31     1678.26     59.27 o 
  -1   2  18      124.93      216.23     33.02 o 
   0   2  18     4574.57     4904.88    130.16 o 
   1   2  18       98.80      120.64     27.90 o 
   2   2  18      869.69     1001.60     64.01 o 
   3   2  18       45.94       29.13     23.46 o 
   4   2  18      460.76      558.54     55.15 o 
   5   2  18      521.97      637.86     59.32 o 
   6   2  18      750.86      793.75     67.28 o 
   7   2  18      137.21      170.10     47.90 o 
   8   2  18       98.40      111.36     42.75 o 
   9   2  18      131.37      239.03     81.30 o 
  10   2  18       13.22       39.82     53.27 o 
  11   2  18      131.85      152.19     54.22 o 
 -13   3  18      118.24      140.48     64.48 o 
 -12   3  18       43.92       34.90     82.60 o 
 -11   3  18      979.36     1120.01    122.00 o 
 -10   3  18       14.23      -31.60     33.27 o 
  -9   3  18       28.01       54.29     42.88 o 
  -8   3  18       82.16       96.18     38.32 o 
  -7   3  18        0.06       -8.27     25.04 o 
  -6   3  18     2720.84     3003.82    135.66 o 
  -5   3  18     1425.35     1416.00     94.34 o 
  -4   3  18     1813.07     1725.96    136.99 o 
  -3   3  18     2641.68     2655.97    126.63 o 
  -2   3  18      290.67      298.32     45.37 o 
  -1   3  18      516.83      458.98     49.38 o 
   0   3  18       51.13       45.70     22.35 o 
   1   3  18      124.22      105.65     27.48 o 
   2   3  18      321.93      358.55     67.14 o 
   3   3  18     2960.60     3269.30    112.05 o 
   4   3  18       15.45       45.23     25.58 o 
   5   3  18       62.71       80.16     28.39 o 
   6   3  18      976.76     1131.37     90.71 o 
   7   3  18        0.67        6.16     30.18 o 
   8   3  18      300.38      380.97     66.03 o 
   9   3  18       19.77       41.16     36.65 o 
  10   3  18        1.71       24.78     30.90 o 
 -13   4  18        4.04      -32.34     43.80 o 
 -12   4  18       22.66       14.11     66.83 o 
 -11   4  18       68.75      117.50     49.38 o 
 -10   4  18      133.13       99.71     46.45 o 
  -9   4  18        0.05       13.48     31.07 o 
  -8   4  18       36.00       76.21     45.29 o 
  -7   4  18        1.58       18.86     31.30 o 
  -6   4  18      274.08      283.89     51.45 o 
  -5   4  18        0.85      -16.13     24.27 o 
  -4   4  18      137.23       94.18     30.00 o 
  -3   4  18        0.01        6.23     25.25 o 
  -2   4  18      680.57      505.39     64.57 o 
  -1   4  18       13.80       24.50     20.24 o 
   0   4  18        9.49       14.79     19.44 o 
   1   4  18       57.88       27.69     22.55 o 
   2   4  18        0.31      -11.02     19.89 o 
   3   4  18        0.04       18.61     20.31 o 
   4   4  18        0.51      -12.64     21.23 o 
   5   4  18       37.58       29.07     24.13 o 
   6   4  18       13.12       32.78     29.78 o 
   7   4  18       27.83        0.61     41.58 o 
   8   4  18       37.00       -2.97     45.66 o 
   9   4  18       16.99       32.27     35.56 o 
  10   4  18        2.14       -9.13     35.30 o 
 -13   5  18        1.63       -3.34     64.23 o 
 -12   5  18       35.80      -13.26     39.47 o 
 -11   5  18      216.14      130.68     44.33 o 
 -10   5  18      104.48       68.06     54.95 o 
  -9   5  18      218.46      241.54     59.33 o 
  -8   5  18        7.60      -23.81     29.65 o 
  -7   5  18        4.77       39.10     29.79 o 
  -6   5  18      741.21      742.72     79.81 o 
  -5   5  18      362.04      321.15     63.79 o 
  -4   5  18        1.24       -1.15     28.32 o 
  -3   5  18       34.79       17.58     29.39 o 
  -2   5  18      105.67      122.70     41.48 o 
  -1   5  18      262.04      451.15    122.33 o 
   0   5  18     1040.51      881.87     96.12 o 
   1   5  18      306.58      373.02     46.12 o 
   2   5  18      195.19      218.52     37.23 o 
   3   5  18     1530.90     1555.81     84.72 o 
   4   5  18       54.45       90.15     32.04 o 
   5   5  18       90.87       64.31     27.62 o 
   6   5  18      271.62      285.93     48.22 o 
   7   5  18       13.53       37.74     35.20 o 
   8   5  18      226.54      343.90     66.83 o 
   9   5  18        5.89       39.46     37.90 o 
  10   5  18        0.17       13.93     30.58 o 
 -12   6  18       12.93        5.49     41.68 o 
 -11   6  18       96.59       -0.41     35.73 o 
 -10   6  18        6.18        0.20     66.64 o 
  -9   6  18      133.74       52.51     58.84 o 
  -8   6  18      192.47      311.30     61.41 o 
  -7   6  18       15.22       19.56     30.81 o 
  -6   6  18        7.26       -3.49     23.71 o 
  -5   6  18      130.09       67.66     36.15 o 
  -4   6  18        1.65       -8.55     27.56 o 
  -3   6  18        4.24        7.68     28.79 o 
  -2   6  18       26.88       23.39     43.07 o 
  -1   6  18      111.91      128.68     40.75 o 
   0   6  18      450.81      491.74     70.41 o 
   1   6  18     1193.70     1238.34     98.81 o 
   2   6  18       12.23       20.12     22.24 o 
   3   6  18       29.51       19.20     23.08 o 
   4   6  18      168.91      128.92     32.66 o 
   5   6  18      538.36      522.30     59.57 o 
   6   6  18      204.35      208.30     43.10 o 
   7   6  18       32.08       53.02     51.60 o 
   8   6  18       11.36       25.34     35.31 o 
   9   6  18       40.64       47.57     40.65 o 
 -11   7  18       30.86       24.32     49.56 o 
 -10   7  18       13.17        7.38     39.91 o 
  -9   7  18        3.81      -30.14     29.88 o 
  -8   7  18      106.86      126.50     41.75 o 
  -7   7  18      127.55      142.66     37.21 o 
  -6   7  18       29.50       31.80     35.67 o 
  -5   7  18       28.87       16.31     36.51 o 
  -4   7  18       52.30       83.44     46.78 o 
  -3   7  18       35.54       49.85     34.38 o 
  -2   7  18        2.24       -6.92     24.79 o 
  -1   7  18       63.24       46.13     34.77 o 
   0   7  18      285.66      189.12     49.22 o 
   1   7  18      479.92      571.05     75.59 o 
   2   7  18       78.01       72.99     35.57 o 
   3   7  18       42.92       29.97     25.46 o 
   4   7  18      326.67      325.24     49.10 o 
   5   7  18      206.63      197.14     44.74 o 
   6   7  18      103.30       79.30     34.89 o 
   7   7  18        8.47      -18.72     33.08 o 
   8   7  18       22.21      -54.76     38.61 o 
 -10   8  18      148.58       94.45     50.80 o 
  -9   8  18       60.66       64.25     45.99 o 
  -8   8  18        0.46       -6.10     26.89 o 
  -7   8  18       88.95      163.62     51.82 o 
  -6   8  18       28.64       28.56     36.35 o 
  -5   8  18      206.80      253.39     59.27 o 
  -4   8  18       44.28       65.74     41.19 o 
  -3   8  18       19.45       63.00     37.05 o 
  -2   8  18      617.34      540.12     81.12 o 
  -1   8  18     1024.49      807.16    160.20 o 
   0   8  18       55.27       58.81     38.11 o 
   1   8  18        3.69       -7.47     33.41 o 
   2   8  18      779.31      752.36     89.48 o 
   3   8  18       92.38       61.94     41.09 o 
   4   8  18      258.21      332.36     52.63 o 
   5   8  18       13.27        8.55     24.27 o 
   6   8  18       13.36       40.79     32.45 o 
   7   8  18      357.28      409.74    112.68 o 
  -9   9  18       81.72      149.44     88.34 o 
  -8   9  18       65.35      153.49     55.69 o 
  -7   9  18      162.29      133.09     75.55 o 
  -6   9  18      138.16      154.96     53.29 o 
  -5   9  18        0.38      -42.94     32.76 o 
  -4   9  18      465.15      615.28     84.59 o 
  -3   9  18        7.43       -6.59     39.49 o 
  -2   9  18      629.69      639.93     85.36 o 
  -1   9  18       93.01       26.51     34.25 o 
   0   9  18       88.83       17.76     36.04 o 
   1   9  18      831.12      551.31    115.46 o 
   2   9  18       27.10       61.48     36.60 o 
   3   9  18      142.31      144.74     48.76 o 
   4   9  18      204.45      227.03     46.47 o 
   5   9  18      142.75      219.14     55.07 o 
   6   9  18       74.66      108.67     33.32 o 
  -7  10  18        7.35      -14.41     41.08 o 
  -6  10  18        0.80      -32.31     39.80 o 
  -5  10  18       13.10       46.46     41.77 o 
  -4  10  18        6.75       -5.05     35.88 o 
  -3  10  18      568.65      564.83     85.23 o 
  -2  10  18        4.87       -7.36     51.60 o 
  -1  10  18       21.71       -8.33     54.76 o 
   0  10  18      902.82     1100.01    106.92 o 
   1  10  18       17.41      -45.62     30.42 o 
   2  10  18      152.87       86.87     59.03 o 
   3  10  18       27.11        5.98     35.15 o 
   4  10  18       50.84       47.62     34.68 o 
   5  10  18       73.35       37.66     43.63 o 
  -5  11  18       49.68       70.60     46.51 o 
  -4  11  18        8.90       37.04     39.73 o 
  -3  11  18       90.88       11.73     37.77 o 
  -2  11  18      121.77      190.45     50.53 o 
  -1  11  18       43.17        4.32     50.49 o 
   0  11  18       11.30       79.78     41.88 o 
   1  11  18        6.28        2.88     32.98 o 
   2  11  18       27.57      123.07     39.36 o 
 -13   1  19        1.57      -34.96     36.15 o 
 -12   1  19        6.97       24.65     50.49 o 
 -11   1  19        6.67       12.42     65.34 o 
 -10   1  19       28.93       43.92     45.27 o 
  -9   1  19      311.31      381.20     95.97 o 
  -8   1  19       35.33        4.38     52.16 o 
  -7   1  19      199.83      190.59     48.20 o 
  -6   1  19      550.03      653.91     72.48 o 
  -5   1  19      479.68      482.47     47.75 o 
  -4   1  19      206.13      140.09     29.66 o 
  -3   1  19       34.93       41.04     19.39 o 
  -2   1  19      364.71      334.42     33.30 o 
  -1   1  19      362.94      302.54     40.73 o 
   0   1  19      915.31      855.17     56.00 o 
   1   1  19      549.16      524.33     48.50 o 
   2   1  19      560.01      478.47     48.72 o 
   3   1  19     1443.21     1629.31     79.99 o 
   4   1  19      224.11      249.76     39.41 o 
   5   1  19       73.92       78.27     29.40 o 
   6   1  19       85.55      196.63     48.01 o 
   7   1  19       84.14       13.60     31.19 o 
   8   1  19      686.70      798.28     94.24 o 
   9   1  19      581.17      650.47     92.63 o 
  10   1  19       36.90      111.77     65.71 o 
 -13   2  19       23.82       18.56     45.83 o 
 -12   2  19       11.37       16.66     39.59 o 
 -11   2  19      329.21      351.18     75.21 o 
 -10   2  19        1.49       20.46    101.35 o 
  -9   2  19       48.74       55.32     50.12 o 
  -8   2  19      318.41      232.06     64.97 o 
  -7   2  19       27.20      -32.81     26.57 o 
  -6   2  19       94.53       56.43     33.43 o 
  -5   2  19      665.15      747.42     74.16 o 
  -4   2  19       40.96       38.64     63.30 o 
  -3   2  19     1450.34     1472.91     62.85 o 
  -2   2  19      855.83      884.10     58.24 o 
  -1   2  19      863.37     1017.32     61.90 o 
   0   2  19     1621.42     1782.06     78.30 o 
   1   2  19      457.31      532.58     50.45 o 
   2   2  19     1523.70     1603.62     78.09 o 
   3   2  19      299.00      349.07     45.62 o 
   4   2  19       22.03       69.30     28.30 o 
   5   2  19       32.76       18.27     26.81 o 
   6   2  19      838.60      875.46     72.68 o 
   7   2  19        2.24       19.32     36.75 o 
   8   2  19      150.51      144.38     42.01 o 
   9   2  19      196.92      157.96     52.88 o 
  10   2  19       18.15      -19.78     31.63 o 
 -13   3  19       22.75       46.47     48.22 o 
 -12   3  19      323.49      326.24     77.40 o 
 -11   3  19       24.23      105.46     73.88 o 
 -10   3  19      214.53      258.11     96.15 o 
  -9   3  19       14.91        4.91     41.95 o 
  -8   3  19      181.18      215.45     57.73 o 
  -7   3  19     1258.34     1263.60    258.02 o 
  -6   3  19     1154.12     1549.91    105.63 o 
  -5   3  19     2145.15     2916.02    132.53 o 
  -4   3  19       22.74       42.77     29.34 o 
  -3   3  19     4420.72     4483.55    282.15 o 
  -2   3  19     1995.60     2074.54     84.42 o 
  -1   3  19      471.50      432.77     45.19 o 
   0   3  19      877.64      865.68     60.63 o 
   1   3  19      170.73      147.76     31.98 o 
   2   3  19     1575.49     1513.76     99.63 o 
   3   3  19        3.04       42.13     24.92 o 
   4   3  19       66.75       64.49     29.21 o 
   5   3  19      730.31      788.75     68.51 o 
   6   3  19        4.53      -10.64     25.55 o 
   7   3  19     1171.75     1257.34    109.76 o 
   8   3  19       39.39      100.21     41.12 o 
   9   3  19      132.03      143.77     46.71 o 
  10   3  19      143.15      156.11     51.98 o 
 -13   4  19      142.60      188.55     69.41 o 
 -12   4  19      216.58      255.42     90.59 o 
 -11   4  19      247.93      223.84     60.24 o 
 -10   4  19      301.54      217.68    144.79 o 
  -9   4  19     1842.85     2136.34    132.82 o 
  -8   4  19        2.10        6.26     29.61 o 
  -7   4  19     1209.72     1245.53    126.78 o 
  -6   4  19     1367.89     1681.61    111.29 o 
  -5   4  19       25.94        5.98     40.47 o 
  -4   4  19     2539.55     2948.28    135.29 o 
  -3   4  19        2.44       12.74     29.01 o 
  -2   4  19      181.20      252.31     49.33 o 
  -1   4  19     1476.89     1657.23    144.64 o 
   0   4  19     1170.69     1134.74     68.88 o 
   1   4  19     2252.98     2173.72     91.56 o 
   2   4  19      124.22      111.78     30.89 o 
   3   4  19      693.29      762.08     63.60 o 
   4   4  19     1317.31     1407.88     91.51 o 
   5   4  19     1566.63     1643.48     93.14 o 
   6   4  19       24.44       46.21     31.99 o 
   7   4  19       86.71       82.68     38.11 o 
   8   4  19      669.60      738.42     94.23 o 
   9   4  19       23.72       70.99     49.38 o 
  10   4  19       32.15       59.53     37.80 o 
 -12   5  19      175.05      223.54     74.81 o 
 -11   5  19        4.89       29.45     39.54 o 
 -10   5  19      118.46      164.51    119.36 o 
  -9   5  19       24.47       16.42     34.76 o 
  -8   5  19      222.11      187.74     58.10 o 
  -7   5  19      629.22      687.64    154.63 o 
  -6   5  19        5.76       10.83     58.10 o 
  -5   5  19     1119.63     1209.08     99.72 o 
  -4   5  19        0.93        3.61     29.60 o 
  -3   5  19      869.69      928.64     87.02 o 
  -2   5  19      146.19       69.18     33.89 o 
  -1   5  19      382.92      394.91     61.49 o 
   0   5  19       63.62       60.69     39.17 o 
   1   5  19      459.61      422.32     49.32 o 
   2   5  19      939.72      969.98     68.57 o 
   3   5  19        1.06       18.50     23.48 o 
   4   5  19        9.62       41.76     24.57 o 
   5   5  19      807.63      940.09     74.59 o 
   6   5  19      131.93       87.01     35.23 o 
   7   5  19      557.86      651.82     85.87 o 
   8   5  19       32.29       25.87     30.63 o 
   9   5  19       16.86      -29.71     27.74 o 
 -11   6  19      161.82      207.35     56.42 o 
 -10   6  19       53.56       95.15     44.67 o 
  -9   6  19      143.66      192.81     53.20 o 
  -8   6  19      136.66      200.23     80.56 o 
  -7   6  19      155.20      130.52     45.88 o 
  -6   6  19       52.84      101.26     43.18 o 
  -5   6  19       83.16      116.33     44.48 o 
  -4   6  19      140.84      180.12     47.15 o 
  -3   6  19      233.05      304.90     72.39 o 
  -2   6  19       41.26       44.01     32.55 o 
  -1   6  19      128.13       68.30     37.39 o 
   0   6  19     1180.48     1191.69     99.62 o 
   1   6  19      515.30      492.94     70.93 o 
   2   6  19      114.65      114.91     34.08 o 
   3   6  19      284.99      235.83     39.67 o 
   4   6  19       25.19       38.71     27.24 o 
   5   6  19      156.40      165.41     48.70 o 
   6   6  19      466.19      540.19     64.84 o 
   7   6  19       70.84       49.38     40.07 o 
   8   6  19        0.97      -21.21     30.95 o 
 -11   7  19        3.29      -89.02     62.18 o 
 -10   7  19       13.99      -63.06     61.81 o 
  -9   7  19       13.81        3.40     37.87 o 
  -8   7  19      156.03       92.25     59.77 o 
  -7   7  19       50.03        5.82     37.79 o 
  -6   7  19       72.46       23.66     39.50 o 
  -5   7  19      415.91      435.16     73.21 o 
  -4   7  19       17.86      -30.79     29.79 o 
  -3   7  19      229.81      274.29     66.27 o 
  -2   7  19       54.80       27.51     32.88 o 
  -1   7  19        0.26       -0.65     72.58 o 
   0   7  19        4.72       12.81     32.07 o 
   1   7  19       31.50        1.91     25.45 o 
   2   7  19      102.23       51.63     35.88 o 
   3   7  19     1216.06     1361.45    238.72 o 
   4   7  19       99.34       57.43     29.36 o 
   5   7  19        1.65       28.83     28.36 o 
   6   7  19       59.95       96.40     37.26 o 
   7   7  19       64.33      132.25     47.96 o 
   8   7  19      189.31      173.43     67.94 o 
 -10   8  19        7.21      -14.09     89.66 o 
  -9   8  19      105.18       27.66     39.34 o 
  -8   8  19       30.74       24.03     58.10 o 
  -7   8  19      150.17      144.39     51.45 o 
  -6   8  19        0.51       -0.86     36.48 o 
  -5   8  19        5.04       -4.34     33.54 o 
  -4   8  19       77.38      102.93     48.29 o 
  -3   8  19       29.38        7.83     36.73 o 
  -2   8  19       77.18       58.49     34.97 o 
  -1   8  19      128.04      112.65     45.93 o 
   0   8  19       14.54       47.60     34.51 o 
   1   8  19      107.00      140.34     61.81 o 
   2   8  19       79.39       86.99     69.05 o 
   3   8  19       26.86       41.00     38.60 o 
   4   8  19       47.68        2.36     36.01 o 
   5   8  19       64.09       35.58     30.95 o 
   6   8  19        1.76        4.33     30.82 o 
   7   8  19       25.49       40.60     42.08 o 
  -8   9  19       26.49      -42.12     37.89 o 
  -7   9  19      169.81      155.86     51.91 o 
  -6   9  19      204.86      214.01     65.34 o 
  -5   9  19       14.00      -10.49     74.99 o 
  -4   9  19       90.13      104.42     75.55 o 
  -3   9  19      250.14      150.15     50.49 o 
  -2   9  19       68.52       44.55     38.04 o 
  -1   9  19       91.06      119.77     44.78 o 
   0   9  19      139.99      163.42     53.27 o 
   1   9  19       28.28       29.23     40.63 o 
   2   9  19      128.12      100.26     84.09 o 
   3   9  19       11.43       54.47     40.94 o 
   4   9  19       83.30      138.83     52.11 o 
   5   9  19       16.94       16.24     33.56 o 
  -6  10  19       11.62       33.45     41.19 o 
  -5  10  19        6.57       42.94     45.53 o 
  -4  10  19        5.41       72.56     45.16 o 
  -3  10  19        4.01        4.94     60.33 o 
  -2  10  19      354.94      444.69     76.90 o 
  -1  10  19        0.28       21.32     33.93 o 
   0  10  19       12.51       88.73     42.92 o 
   1  10  19       13.51      -37.92     25.28 o 
   2  10  19        1.10      -33.78     35.64 o 
   3  10  19       57.95       73.91     45.22 o 
  -3  11  19      186.50      132.17     45.66 o 
  -2  11  19        8.18       32.39     41.82 o 
  -1  11  19      103.30      174.49     53.82 o 
   0  11  19       33.70       60.41     35.83 o 
 -13   0  20       15.79       13.74     66.45 o 
 -12   0  20      481.86      552.05    140.33 o 
 -11   0  20        0.97      235.37     84.27 o 
 -10   0  20      516.44      343.78    104.32 o 
  -9   0  20     1501.86     1837.71    197.14 o 
  -8   0  20      471.49      437.34    105.44 o 
  -7   0  20      624.67      519.38    110.63 o 
  -6   0  20       73.90       70.91     52.72 o 
  -5   0  20        1.65      -16.71     25.25 o 
  -4   0  20     1656.00     1520.28    121.77 o 
  -3   0  20      839.89      734.67     65.25 o 
  -2   0  20      438.92      342.43     49.74 o 
  -1   0  20      254.09      306.99     48.54 o 
   0   0  20     1201.28     1300.20     84.44 o 
   1   0  20      611.61      775.36     91.51 o 
   2   0  20     1864.86     2047.46    157.04 o 
   3   0  20        7.62       36.01     42.69 o 
   4   0  20       21.80       86.50     50.49 o 
   5   0  20     3319.86     3459.34    224.61 o 
   6   0  20      495.80      531.64    110.63 o 
   7   0  20        3.07        3.71     47.15 o 
   8   0  20      586.87      683.11    132.54 o 
   9   0  20        9.10      -44.18     49.01 o 
  10   0  20      221.68      206.05     88.36 o 
 -13   1  20       49.23       64.75     85.39 o 
 -12   1  20       88.97       49.97     45.88 o 
 -11   1  20       54.22       84.25     48.94 o 
 -10   1  20       59.32       29.28     41.39 o 
  -9   1  20       16.53       23.38     37.05 o 
  -8   1  20      175.90      232.94     63.21 o 
  -7   1  20       84.90       95.57     73.51 o 
  -6   1  20      823.40     1324.87     98.99 o 
  -5   1  20        1.18      -11.83     26.38 o 
  -4   1  20      202.09      222.04     34.99 o 
  -3   1  20     2397.47     2800.18    140.29 o 
  -2   1  20      243.49      195.61     28.66 o 
  -1   1  20     1213.52     1256.36     74.97 o 
   0   1  20       23.56       47.92     24.86 o 
   1   1  20      182.04      205.92     53.52 o 
   2   1  20       51.20       50.25     25.58 o 
   3   1  20      612.62      475.39     53.42 o 
   4   1  20      302.68      373.10     57.49 o 
   5   1  20       14.11        1.00     28.79 o 
   6   1  20      550.78      602.43     79.59 o 
   7   1  20      549.55      540.85     80.87 o 
   8   1  20       88.39       59.44     38.31 o 
   9   1  20        6.68       94.21     41.44 o 
  10   1  20       11.59       64.33     40.14 o 
 -13   2  20       68.10       33.67     50.22 o 
 -12   2  20       27.56       36.75     48.48 o 
 -11   2  20        0.56       33.33     67.01 o 
 -10   2  20      387.06      583.82    147.20 o 
  -9   2  20       52.94       99.87     61.26 o 
  -8   2  20      131.63      212.75     51.98 o 
  -7   2  20      246.02      210.76     53.01 o 
  -6   2  20       67.57       90.30     41.58 o 
  -5   2  20      408.77      426.10     61.99 o 
  -4   2  20      356.90      302.88     42.18 o 
  -3   2  20       87.38       66.60     25.08 o 
  -2   2  20      365.78      391.44     44.06 o 
  -1   2  20      132.84      118.48     32.98 o 
   0   2  20      180.58      164.48     33.81 o 
   1   2  20      753.55      778.20     91.46 o 
   2   2  20     1005.85     1097.03     69.86 o 
   3   2  20      705.42      681.41     59.92 o 
   4   2  20     2091.43     2303.22     99.17 o 
   5   2  20        6.60       13.14     24.23 o 
   6   2  20      213.07      219.22     66.55 o 
   7   2  20      715.19      721.03     91.35 o 
   8   2  20        3.84       18.10     30.48 o 
   9   2  20        0.80      -13.44     32.15 o 
  10   2  20       14.11       67.50     43.04 o 
 -12   3  20       67.86       61.07     55.39 o 
 -11   3  20      294.88      489.70    169.48 o 
 -10   3  20      158.00       97.64     65.34 o 
  -9   3  20      103.51      129.75     68.50 o 
  -8   3  20      474.31      672.95    188.23 o 
  -7   3  20      178.26      199.94     50.68 o 
  -6   3  20      195.02       97.21     40.26 o 
  -5   3  20      549.67      560.38     68.80 o 
  -4   3  20      158.17      321.13     80.93 o 
  -3   3  20       41.23       94.36     37.36 o 
  -2   3  20      465.32      411.12     59.71 o 
  -1   3  20      553.94      416.93     46.51 o 
   0   3  20        1.80       14.93     21.82 o 
   1   3  20     1791.56     1828.38     98.19 o 
   2   3  20      490.46      493.45     53.06 o 
   3   3  20       10.08        3.81     20.99 o 
   4   3  20      114.21      120.03     34.16 o 
   5   3  20        1.24      -17.95     24.32 o 
   6   3  20      319.40      440.30     59.10 o 
   7   3  20       31.55      103.03     39.78 o 
   8   3  20        6.94       -5.71     32.00 o 
   9   3  20       75.84      178.22     73.14 o 
 -12   4  20        9.84       61.19     56.11 o 
 -11   4  20       25.91       -9.28     52.72 o 
 -10   4  20       51.35       87.92     46.02 o 
  -9   4  20      413.96      380.97     69.14 o 
  -8   4  20       59.25       75.70     36.47 o 
  -7   4  20       58.02       46.59     32.55 o 
  -6   4  20      238.18      359.86     62.92 o 
  -5   4  20      338.60      311.34     86.87 o 
  -4   4  20       24.11       -4.49     29.51 o 
  -3   4  20      128.48      130.12     42.27 o 
  -2   4  20      124.59       74.42     34.07 o 
  -1   4  20        0.94       -5.81     25.07 o 
   0   4  20       54.91       63.58     27.08 o 
   1   4  20       34.28       25.80     27.52 o 
   2   4  20        9.57        2.67     21.23 o 
   3   4  20       78.50      119.11     41.32 o 
   4   4  20        6.12       14.49     26.68 o 
   5   4  20        5.07       34.38     29.92 o 
   6   4  20        2.74       32.51     39.33 o 
   7   4  20       11.08      -21.07     57.92 o 
   8   4  20       30.98       17.63     34.73 o 
   9   4  20       28.64      -12.44     87.24 o 
 -12   5  20        3.18      115.46     73.51 o 
 -11   5  20       17.32       19.74     38.22 o 
 -10   5  20      512.37      653.41     89.93 o 
  -9   5  20        7.74      -29.64     30.86 o 
  -8   5  20       43.66       23.87     38.18 o 
  -7   5  20     1058.66     1258.32    105.52 o 
  -6   5  20       12.76        0.74     46.78 o 
  -5   5  20        0.68        0.24     29.35 o 
  -4   5  20       65.63      115.84     42.94 o 
  -3   5  20      494.92      472.98     97.64 o 
  -2   5  20        2.51      -10.26     26.40 o 
  -1   5  20        7.31       31.10     42.32 o 
   0   5  20       34.09       19.90     29.97 o 
   1   5  20     1616.57     1627.48    121.31 o 
   2   5  20      521.75      544.60     57.06 o 
   3   5  20      147.83      124.72     32.41 o 
   4   5  20       14.47        6.16     24.51 o 
   5   5  20       14.46       -0.71     26.68 o 
   6   5  20       53.90       27.05     30.19 o 
   7   5  20      183.30      125.48     50.51 o 
   8   5  20        0.52       26.28     54.76 o 
 -11   6  20        0.35       32.14     66.27 o 
 -10   6  20      174.22      147.28     53.65 o 
  -9   6  20       59.50       67.60     39.69 o 
  -8   6  20        1.42       52.83     52.16 o 
  -7   6  20      228.78      234.63     85.76 o 
  -6   6  20        1.13       64.64     40.29 o 
  -5   6  20      279.16      324.49     62.01 o 
  -4   6  20        2.27        2.78     66.64 o 
  -3   6  20       92.86       63.72     36.26 o 
  -2   6  20      121.62      103.53     41.62 o 
  -1   6  20       98.00      115.60     39.53 o 
   0   6  20      196.30      219.46     54.43 o 
   1   6  20       56.18       26.50     33.43 o 
   2   6  20       52.90       53.97     36.45 o 
   3   6  20      644.54      727.02     73.35 o 
   4   6  20       87.88      142.32     38.29 o 
   5   6  20       11.98      -18.05     25.51 o 
   6   6  20      186.92       96.31     60.50 o 
   7   6  20       52.94       80.85     42.05 o 
   8   6  20        6.94       -9.67     32.38 o 
 -10   7  20        6.96       20.87     49.19 o 
  -9   7  20       81.29       74.64     81.68 o 
  -8   7  20      239.31      407.27    104.32 o 
  -7   7  20       57.09       91.52     48.02 o 
  -6   7  20      519.22      553.51     81.35 o 
  -5   7  20      152.57      178.72     55.26 o 
  -4   7  20       11.38        4.35     46.04 o 
  -3   7  20      466.25      417.54     68.08 o 
  -2   7  20        2.75        0.44     28.96 o 
  -1   7  20      426.51      350.38     84.09 o 
   0   7  20       41.72      -14.35     29.48 o 
   1   7  20      165.85      194.36     49.49 o 
   2   7  20      399.58      515.52     76.81 o 
   3   7  20        6.11       24.77     52.90 o 
   4   7  20      329.14      293.27     48.76 o 
   5   7  20        0.98       10.07     30.22 o 
   6   7  20        1.51       12.87     37.57 o 
   7   7  20       77.66       72.54     46.04 o 
  -9   8  20      145.82       81.97     41.91 o 
  -8   8  20      136.09      156.44     51.44 o 
  -7   8  20      225.17      256.88     64.60 o 
  -6   8  20        6.56       14.77     39.50 o 
  -5   8  20       50.99       49.82     42.00 o 
  -4   8  20      580.39      707.83     99.87 o 
  -3   8  20      208.48      276.65    115.09 o 
  -2   8  20      258.49      255.80     57.04 o 
  -1   8  20        1.37      -41.11     47.33 o 
   0   8  20      432.94      462.08     75.82 o 
   1   8  20       51.52       54.60     39.11 o 
   2   8  20      416.37      369.02     68.05 o 
   3   8  20       59.93       71.59     44.50 o 
   4   8  20       22.31      115.48     46.72 o 
   5   8  20      506.13      686.00     97.90 o 
   6   8  20       43.22       76.21     36.21 o 
  -7   9  20        5.65       21.16     39.86 o 
  -6   9  20      156.76      156.57     53.01 o 
  -5   9  20        0.15      -20.24     49.56 o 
  -4   9  20      100.42       57.32     51.79 o 
  -3   9  20      153.72      125.46     48.41 o 
  -2   9  20      276.86      207.97     54.97 o 
  -1   9  20      289.67      367.79     71.08 o 
   0   9  20       17.50       14.79     39.63 o 
   1   9  20      205.40      305.88     65.35 o 
   2   9  20       79.97      112.67     49.42 o 
   3   9  20       25.78       37.30     42.39 o 
   4   9  20       98.10      117.08     52.59 o 
  -5  10  20      105.98       70.68     58.10 o 
  -4  10  20       30.58      -54.31     76.11 o 
  -3  10  20        0.11      -44.27     29.51 o 
  -2  10  20      206.67      177.34     57.54 o 
  -1  10  20       71.30       64.85     37.27 o 
   0  10  20      106.89      115.98     44.33 o 
   1  10  20        0.28      -32.77     40.47 o 
   2  10  20       64.41       58.29     75.36 o 
 -12   1  21      186.49      185.21     67.32 o 
 -11   1  21        7.03      -25.92     37.22 o 
 -10   1  21       56.23       50.31     47.57 o 
  -9   1  21        0.34      -60.79     80.93 o 
  -8   1  21      272.19      375.93     72.75 o 
  -7   1  21     1011.24     1229.59    155.18 o 
  -6   1  21       48.63       36.19     34.31 o 
  -5   1  21        2.55       53.09     44.55 o 
  -4   1  21       58.44       45.33     25.37 o 
  -3   1  21      161.21      157.23     32.47 o 
  -2   1  21     1664.26     1570.38     63.36 o 
  -1   1  21       10.08       22.20     33.23 o 
   0   1  21       93.68      138.98     30.70 o 
   1   1  21     1045.57     1074.55     73.38 o 
   2   1  21      272.52      306.13     50.98 o 
   3   1  21       49.62       64.91     28.84 o 
   4   1  21        4.66       12.15     29.40 o 
   5   1  21        9.58      -20.23     23.82 o 
   6   1  21      526.00      494.48     78.10 o 
   7   1  21      572.57      696.15     89.52 o 
   8   1  21        6.59      -22.24     30.63 o 
   9   1  21        0.33        8.40     34.39 o 
 -12   2  21        0.16       47.37     51.25 o 
 -11   2  21      115.28      171.96     68.87 o 
 -10   2  21      109.18       79.41     44.55 o 
  -9   2  21       44.89      167.44     66.45 o 
  -8   2  21      191.42      190.82     73.51 o 
  -7   2  21       19.87      -15.33     32.43 o 
  -6   2  21      397.37      500.96     71.72 o 
  -5   2  21      129.88      153.67     50.86 o 
  -4   2  21     1137.15     1094.80     86.46 o 
  -3   2  21       13.17      -20.72     24.42 o 
  -2   2  21      606.11      510.77     93.44 o 
  -1   2  21      374.71      462.64     49.32 o 
   0   2  21       92.29      107.93     31.48 o 
   1   2  21      359.17      333.78     65.97 o 
   2   2  21      379.47      440.42     54.14 o 
   3   2  21        2.93        1.67     24.11 o 
   4   2  21      851.78      820.42     68.44 o 
   5   2  21       18.66       44.27     32.27 o 
   6   2  21       12.65       58.44     40.79 o 
   7   2  21      122.09      179.90     50.31 o 
   8   2  21      276.52      187.09     54.33 o 
   9   2  21      177.62      154.77     65.16 o 
 -12   3  21       87.25       72.82     63.86 o 
 -11   3  21       11.52      -47.97     97.83 o 
 -10   3  21       39.52       64.23     62.37 o 
  -9   3  21      411.84      467.40     77.70 o 
  -8   3  21      275.12      258.34    134.58 o 
  -7   3  21       65.04       79.20     39.32 o 
  -6   3  21      234.36      174.36     50.53 o 
  -5   3  21      213.41       96.15     64.60 o 
  -4   3  21       59.40       51.98     49.75 o 
  -3   3  21      346.03      441.58     64.44 o 
  -2   3  21       53.87       71.92     36.20 o 
  -1   3  21        2.40       24.57     22.87 o 
   0   3  21      646.59      693.62     58.53 o 
   1   3  21      130.79       65.73     35.97 o 
   2   3  21      104.09       60.59     29.91 o 
   3   3  21       77.47       69.85     29.82 o 
   4   3  21       19.47       66.89     28.46 o 
   5   3  21       56.90       73.64     31.64 o 
   6   3  21       20.95       35.12     44.84 o 
   7   3  21       56.43       78.57     41.19 o 
   8   3  21      225.07      256.32     64.71 o 
   9   3  21       76.07      111.71     47.30 o 
 -11   4  21      441.75      560.96    126.60 o 
 -10   4  21       29.03      -33.73     32.29 o 
  -9   4  21       69.37      177.62     50.35 o 
  -8   4  21      486.96      507.57     75.85 o 
  -7   4  21       15.94       27.10     36.23 o 
  -6   4  21      747.83      600.32    111.75 o 
  -5   4  21      202.56      183.68     48.56 o 
  -4   4  21       11.46       -4.65     29.18 o 
  -3   4  21      157.22      245.78     51.38 o 
  -2   4  21     1384.91     1332.43    102.21 o 
  -1   4  21        9.77       41.22     32.53 o 
   0   4  21      362.94      335.53     46.33 o 
   1   4  21      180.64      164.18     60.75 o 
   2   4  21     2070.77     2374.85    126.17 o 
   3   4  21      540.94      527.77     58.82 o 
   4   4  21       92.83       26.83     33.67 o 
   5   4  21      209.15      160.77     41.77 o 
   6   4  21      450.97      451.60     58.63 o 
   7   4  21      103.06      136.52     45.66 o 
   8   4  21      131.85       30.10     51.05 o 
 -11   5  21       30.93      -28.05     71.65 o 
 -10   5  21       72.14       93.92     43.68 o 
  -9   5  21      520.03      586.39    131.61 o 
  -8   5  21        7.45       41.48     61.44 o 
  -7   5  21       60.91      -29.33     48.26 o 
  -6   5  21      968.54     1119.69    101.56 o 
  -5   5  21      147.63      220.41     98.01 o 
  -4   5  21      187.82      164.88     48.49 o 
  -3   5  21      187.75      202.70     75.74 o 
  -2   5  21      134.09      139.68     44.33 o 
  -1   5  21       97.10      160.52     48.45 o 
   0   5  21      721.52      641.63     80.17 o 
   1   5  21      588.90      626.94     78.39 o 
   2   5  21      100.11       88.08     34.67 o 
   3   5  21      299.19      322.90     47.36 o 
   4   5  21      194.13      187.59     40.79 o 
   5   5  21      255.14      377.89     64.24 o 
   6   5  21      216.35      249.51     50.49 o 
   7   5  21       29.70       40.49     42.32 o 
   8   5  21      173.90      148.42     72.21 o 
 -10   6  21      398.55      587.72     87.43 o 
  -9   6  21       27.88       26.80     36.83 o 
  -8   6  21      402.81      492.65    111.00 o 
  -7   6  21       10.92       10.56     36.46 o 
  -6   6  21       59.53      156.47     50.71 o 
  -5   6  21      511.36      581.41     81.82 o 
  -4   6  21      295.58      438.64    127.15 o 
  -3   6  21      143.78      176.40     47.88 o 
  -2   6  21      394.08      280.65     60.56 o 
  -1   6  21      449.44      624.97    110.26 o 
   0   6  21      870.78      795.71     89.32 o 
   1   6  21      246.04      290.85     82.23 o 
   2   6  21      525.91      603.01    107.11 o 
   3   6  21      155.07      147.37     35.83 o 
   4   6  21     1249.25     1381.47    112.44 o 
   5   6  21        4.10      -37.86     25.24 o 
   6   6  21       49.17       44.90     30.71 o 
   7   6  21      291.53      355.66     69.83 o 
  -9   7  21        4.70       48.26     59.77 o 
  -8   7  21        7.55        1.49     43.66 o 
  -7   7  21      285.74      386.14     75.74 o 
  -6   7  21       15.65       39.71     39.51 o 
  -5   7  21        8.22       -2.75     37.87 o 
  -4   7  21      603.59      564.19     82.63 o 
  -3   7  21       52.11       40.15     68.50 o 
  -2   7  21      525.70      643.59    142.19 o 
  -1   7  21      183.38       89.15     44.20 o 
   0   7  21      431.30      395.54     69.20 o 
   1   7  21      522.41      527.99     81.13 o 
   2   7  21      126.65      190.25     53.36 o 
   3   7  21       86.62      102.28     45.24 o 
   4   7  21       27.19       26.46     61.26 o 
   5   7  21        1.00       15.23     29.05 o 
   6   7  21      276.16      247.84     49.12 o 
  -8   8  21       28.59       25.95     45.39 o 
  -7   8  21       10.98       59.50     45.52 o 
  -6   8  21        7.78       -6.13     36.99 o 
  -5   8  21       50.19       14.43     57.36 o 
  -4   8  21       28.06       15.73     42.33 o 
  -3   8  21       41.55       25.48     52.16 o 
  -2   8  21        0.88      -29.59     30.13 o 
  -1   8  21       48.68        3.15     39.63 o 
   0   8  21        3.10       11.52     37.80 o 
   1   8  21      179.43      154.49     49.49 o 
   2   8  21       28.27       19.32     35.58 o 
   3   8  21        4.35       -2.21     37.17 o 
   4   8  21        2.44        1.15     37.41 o 
   5   8  21        0.16      -27.50     37.73 o 
  -6   9  21       47.13       11.67     42.64 o 
  -5   9  21        6.43      -30.49     39.13 o 
  -4   9  21       15.76        4.62     41.48 o 
  -3   9  21        8.06       28.09     41.15 o 
  -2   9  21      332.47      310.79     68.85 o 
  -1   9  21       98.69       87.62     67.94 o 
   0   9  21        1.64       11.66     34.34 o 
   1   9  21      404.95      396.51     75.29 o 
   2   9  21       23.49       -7.62     40.04 o 
   3   9  21        1.05       81.06     48.06 o 
  -3  10  21        0.86        9.94     33.63 o 
  -2  10  21        5.08      -35.51     23.67 o 
  -1  10  21      169.72      124.40     52.72 o 
   0  10  21        0.20        4.40     70.91 o 
 -12   0  22       93.02      156.30     92.07 o 
 -11   0  22      174.01      250.60    100.24 o 
 -10   0  22        1.48      -73.14     53.09 o 
  -9   0  22      515.93      822.33    158.53 o 
  -8   0  22       33.50      -17.82     59.03 o 
  -7   0  22      497.40      589.18    126.60 o 
  -6   0  22     1542.67     1896.73    188.60 o 
  -5   0  22     3163.53     4371.51    265.08 o 
  -4   0  22       67.15       85.39     45.29 o 
  -3   0  22      247.18      236.19     44.88 o 
  -2   0  22     2557.53     2330.28    109.39 o 
  -1   0  22      438.63      464.79     58.87 o 
   0   0  22      987.03      747.33    109.15 o 
   1   0  22      631.19      625.19    106.18 o 
   2   0  22      297.33      290.32     79.82 o 
   3   0  22     2931.39     3613.04    229.43 o 
   4   0  22       38.52       -4.83     40.47 o 
   5   0  22      174.37      104.69     66.08 o 
   6   0  22      401.21      362.34     92.44 o 
   7   0  22       39.24       60.89     62.74 o 
   8   0  22      632.28      737.68    134.39 o 
 -12   1  22        0.68       49.02     52.89 o 
 -11   1  22       46.47       15.92     47.38 o 
 -10   1  22       15.35       -5.54     44.24 o 
  -9   1  22       38.57       49.34     46.63 o 
  -8   1  22      339.51      472.40     82.97 o 
  -7   1  22       10.24       -7.80     47.89 o 
  -6   1  22      104.21      109.73     56.06 o 
  -5   1  22      426.77      625.19    115.83 o 
  -4   1  22        3.73       39.10     55.87 o 
  -3   1  22     2612.40     2740.24    100.07 o 
  -2   1  22        0.27       51.16     22.67 o 
  -1   1  22      534.65      582.58     64.16 o 
   0   1  22      567.76      506.51     52.35 o 
   1   1  22      653.66      727.06     61.09 o 
   2   1  22       70.94       54.99     37.13 o 
   3   1  22       31.04       19.31     38.61 o 
   4   1  22      165.40      177.03     47.75 o 
   5   1  22      219.65      219.94     51.96 o 
   6   1  22      367.93      480.75     79.66 o 
   7   1  22      227.78      302.55     66.36 o 
   8   1  22      117.13       81.11     39.96 o 
 -12   2  22       55.07       51.82     62.28 o 
 -11   2  22       22.04      -31.89     60.89 o 
 -10   2  22      125.87       84.43    133.84 o 
  -9   2  22       27.01      142.76     50.53 o 
  -8   2  22      132.76      158.90     76.11 o 
  -7   2  22      438.54      522.38    119.36 o 
  -6   2  22      314.50      285.91     59.27 o 
  -5   2  22       34.80       66.83     56.80 o 
  -4   2  22      185.41      282.41    142.56 o 
  -3   2  22      392.21      393.61     61.63 o 
  -2   2  22      264.37      239.13     38.71 o 
  -1   2  22       16.65        7.44     42.87 o 
   0   2  22        4.88       41.64     28.60 o 
   1   2  22     1173.98     1464.59     82.75 o 
   2   2  22      642.58      606.52     59.19 o 
   3   2  22       67.77       66.19     29.21 o 
   4   2  22      446.66      405.41     54.22 o 
   5   2  22      212.94      226.88     54.79 o 
   6   2  22       40.01       59.90     34.92 o 
   7   2  22       44.39       61.80     38.18 o 
   8   2  22        0.87        4.61     37.67 o 
 -11   3  22        2.42       14.76     53.24 o 
 -10   3  22       43.25      114.72     72.02 o 
  -9   3  22       48.39       71.28     50.49 o 
  -8   3  22      352.57      417.21     69.29 o 
  -7   3  22      188.34      174.29     53.52 o 
  -6   3  22        4.57       23.39     50.12 o 
  -5   3  22      353.72      317.19     58.62 o 
  -4   3  22      234.33      260.65     53.09 o 
  -3   3  22       47.22       50.02     33.52 o 
  -2   3  22       45.16       56.18     85.20 o 
  -1   3  22     1330.08     1216.43     95.78 o 
   0   3  22       67.87       52.94     25.36 o 
   1   3  22       19.46       33.68     25.48 o 
   2   3  22        1.72      -18.56     22.11 o 
   3   3  22        1.15      -32.36     23.64 o 
   4   3  22      206.99      230.63     44.16 o 
   5   3  22      202.12      128.39     38.68 o 
   6   3  22      233.95      220.76     57.87 o 
   7   3  22      390.98      324.04     83.53 o 
   8   3  22       30.53      -40.59     73.32 o 
 -11   4  22       15.52       83.16     76.85 o 
 -10   4  22       14.14      -31.93     49.75 o 
  -9   4  22       41.01       26.41     86.13 o 
  -8   4  22        0.10       32.12     34.05 o 
  -7   4  22        0.07       56.06     60.14 o 
  -6   4  22      138.04      133.89     60.14 o 
  -5   4  22        4.79       77.50     53.09 o 
  -4   4  22       15.37       25.02     33.03 o 
  -3   4  22      521.31      513.23     71.84 o 
  -2   4  22      971.40      989.23     91.49 o 
  -1   4  22       55.82       26.05     51.98 o 
   0   4  22       32.43       26.35     31.87 o 
   1   4  22      154.59      213.86     41.07 o 
   2   4  22        1.95       -7.41     24.33 o 
   3   4  22      184.94      160.49     39.06 o 
   4   4  22        9.81       35.52     28.71 o 
   5   4  22        5.94      -16.29     27.17 o 
   6   4  22       11.30      -31.35     27.50 o 
   7   4  22        3.09       74.82     43.76 o 
 -10   5  22       20.65      -12.21     43.99 o 
  -9   5  22       87.19       68.38     43.44 o 
  -8   5  22       99.86       85.02     64.97 o 
  -7   5  22      665.32      582.87    119.54 o 
  -6   5  22       56.18       51.85     40.86 o 
  -5   5  22       70.39      105.34     41.89 o 
  -4   5  22      149.51      161.08     48.11 o 
  -3   5  22      377.21      512.70    109.89 o 
  -2   5  22      311.39      285.74     56.48 o 
  -1   5  22      144.34       30.82     35.45 o 
   0   5  22       60.37       80.58     72.95 o 
   1   5  22      114.53      102.20     45.67 o 
   2   5  22       35.37       27.56     28.36 o 
   3   5  22       16.31       26.47     26.59 o 
   4   5  22       32.83       44.91     29.40 o 
   5   5  22      121.52      153.89     39.52 o 
   6   5  22       79.18       85.87     35.67 o 
   7   5  22       86.48       65.94     43.46 o 
  -9   6  22       27.68      115.83     73.88 o 
  -8   6  22       33.20      -44.18     49.01 o 
  -7   6  22       37.95       20.66     40.77 o 
  -6   6  22       29.21       43.35     72.58 o 
  -5   6  22        1.97       27.70     35.17 o 
  -4   6  22      348.72      342.60     62.90 o 
  -3   6  22       75.34       83.60     43.01 o 
  -2   6  22        7.49       31.17     37.24 o 
  -1   6  22       11.97       36.42     32.76 o 
   0   6  22        0.89       14.11     35.82 o 
   1   6  22      187.70      150.22     79.45 o 
   2   6  22      478.23      338.32    141.26 o 
   3   6  22        4.34      -10.50     56.06 o 
   4   6  22       57.04       14.11     29.37 o 
   5   6  22       63.48      101.28     35.30 o 
   6   6  22       18.30        2.44     34.11 o 
  -8   7  22      335.93      417.34     81.61 o 
  -7   7  22       18.38        2.71     76.85 o 
  -6   7  22      168.07      184.25     56.50 o 
  -5   7  22       97.26      114.20     49.94 o 
  -4   7  22        8.24       28.48     39.35 o 
  -3   7  22      490.44      474.91    158.90 o 
  -2   7  22      119.30      177.83     59.85 o 
  -1   7  22      126.59      119.69     47.90 o 
   0   7  22        3.37        0.08     38.24 o 
   1   7  22      247.98      250.31    120.66 o 
   2   7  22      173.12      102.04     93.74 o 
   3   7  22       16.62      -18.97     38.09 o 
   4   7  22      161.33      195.92     72.39 o 
   5   7  22       26.62        9.98     28.71 o 
  -7   8  22      125.67      179.03     57.77 o 
  -6   8  22      106.15       94.58     54.20 o 
  -5   8  22      622.63      603.85     94.11 o 
  -4   8  22        8.54      125.60     49.74 o 
  -3   8  22       64.27       23.93     43.07 o 
  -2   8  22     1058.22     1143.85    110.71 o 
  -1   8  22        1.82      -32.25     31.93 o 
   0   8  22      209.32      184.35     58.59 o 
   1   8  22        0.53      -43.47     28.98 o 
   2   8  22       19.56      -15.68     37.13 o 
   3   8  22      553.76      877.51    108.29 o 
  -5   9  22       97.58       88.40     51.44 o 
  -4   9  22        0.50       -9.80     61.63 o 
  -3   9  22      199.19      288.07     68.37 o 
  -2   9  22        0.37       43.63     62.56 o 
  -1   9  22      133.55       69.52     39.15 o 
   0   9  22       21.67       48.80     42.03 o 
   1   9  22      243.74      415.58    154.26 o 
 -11   1  23      154.45      245.04     72.56 o 
 -10   1  23        0.49       -3.35     43.84 o 
  -9   1  23      560.89      573.51    154.44 o 
  -8   1  23      207.28      198.79     88.92 o 
  -7   1  23       64.83       13.94     36.91 o 
  -6   1  23       66.33      144.05     64.60 o 
  -4   1  23      344.40      300.64     54.37 o 
  -3   1  23      610.81      568.12     53.00 o 
  -2   1  23        8.97       61.83     25.00 o 
  -1   1  23      722.20      841.38     89.72 o 
   0   1  23     1082.10     1120.36     73.51 o 
   1   1  23        0.34       -6.27     25.93 o 
   2   1  23      201.24      164.80     47.14 o 
   3   1  23        0.98       35.35     32.66 o 
   4   1  23       14.10       26.45     32.02 o 
   5   1  23      458.66      533.85     79.39 o 
   6   1  23       87.82       56.77     45.85 o 
   7   1  23        0.28      -31.84     30.81 o 
 -11   2  23      294.63      318.85    145.72 o 
 -10   2  23        2.93      -38.05     44.28 o 
  -9   2  23        1.54      -17.16     39.36 o 
  -8   2  23      368.25      556.51    121.03 o 
  -7   2  23      410.92      725.80    134.77 o 
  -6   2  23     1288.67     1714.08    173.38 o 
  -5   2  23       63.66       17.84     33.67 o 
  -4   2  23       87.91       46.83     39.35 o 
  -3   2  23      411.46      402.62     86.50 o 
  -2   2  23       49.25       49.32     34.13 o 
  -1   2  23      152.52      126.29     34.85 o 
   0   2  23        4.47       41.05     24.73 o 
   1   2  23        2.40      -10.31     23.10 o 
   2   2  23     1040.90     1073.46    145.73 o 
   3   2  23      181.58      183.12     39.72 o 
   4   2  23        6.47       22.11     30.75 o 
   5   2  23       91.94       40.73     40.10 o 
   6   2  23       18.81       35.54     36.99 o 
   7   2  23      239.60      293.10    114.90 o 
 -11   3  23       94.75      115.35     70.03 o 
 -10   3  23      131.41       67.57     76.48 o 
  -9   3  23       10.10       92.07     60.14 o 
  -8   3  23       49.11       20.83     37.82 o 
  -7   3  23      117.36      135.51     76.11 o 
  -6   3  23      156.58      198.25     75.36 o 
  -5   3  23        1.14      -44.37     29.58 o 
  -4   3  23        7.73       36.81     40.10 o 
  -3   3  23       10.56       32.55     31.91 o 
  -2   3  23      180.26      268.23     52.68 o 
  -1   3  23       58.45       92.10     38.50 o 
   0   3  23       68.80       64.72     34.36 o 
   1   3  23      488.52      532.71     59.23 o 
   2   3  23        2.16      -27.31     25.33 o 
   3   3  23      204.03      229.02     59.51 o 
   4   3  23       18.46      -10.48     27.11 o 
   5   3  23       51.06       32.55     32.41 o 
   6   3  23      461.01      542.39     83.35 o 
   7   3  23        1.19      -11.09     33.19 o 
 -10   4  23      274.54      164.84     82.05 o 
  -9   4  23      144.75       95.01     50.57 o 
  -8   4  23      144.50      191.57     85.76 o 
  -7   4  23        0.50      -63.48     48.26 o 
  -6   4  23      257.60      189.22     57.86 o 
  -5   4  23      739.84      883.66     93.22 o 
  -4   4  23      567.52      424.66     71.99 o 
  -3   4  23       13.77       22.80     36.34 o 
  -2   4  23       94.19      128.84     45.08 o 
  -1   4  23      462.00      514.98     73.53 o 
   0   4  23     1892.45     2134.24    134.77 o 
   1   4  23      128.57      161.44     39.07 o 
   2   4  23        1.49        8.45     23.13 o 
   3   4  23      875.23      915.80     75.65 o 
   4   4  23      174.35      219.34     43.08 o 
   5   4  23      316.61      317.71     52.78 o 
   6   4  23        4.90      -14.01     28.84 o 
  -9   5  23        1.73       29.33     67.57 o 
  -8   5  23        2.96       60.89     63.11 o 
  -7   5  23        3.43       25.40     43.82 o 
  -6   5  23       19.89       36.67     39.17 o 
  -5   5  23       89.67       51.04     41.71 o 
  -4   5  23      164.39      168.83     83.53 o 
  -3   5  23      443.38      374.22    104.32 o 
  -2   5  23      581.88      505.55    113.60 o 
  -1   5  23      133.20       99.64     44.48 o 
   0   5  23        2.64      -38.95     26.73 o 
   1   5  23      543.95      627.45     84.65 o 
   2   5  23        0.28       -6.88     34.25 o 
   3   5  23      230.43      343.45     53.63 o 
   4   5  23       69.19       71.32     33.59 o 
   5   5  23        1.70       -9.60     33.24 o 
   6   5  23      246.72      374.22    101.68 o 
  -9   6  23       19.94       80.93     72.77 o 
  -8   6  23      112.58      155.92     58.90 o 
  -7   6  23       96.60       76.67     92.07 o 
  -6   6  23      243.48      273.76     80.75 o 
  -5   6  23       37.22        3.11     88.73 o 
  -4   6  23       40.90      113.42     45.29 o 
  -3   6  23      188.14      182.90     53.02 o 
  -2   6  23       25.99       85.76     41.75 o 
  -1   6  23      207.50      222.39     55.65 o 
   0   6  23       23.10       -9.67     29.12 o 
   1   6  23       58.78       57.68     39.57 o 
   2   6  23      887.53      980.55    103.81 o 
   3   6  23        4.40       -4.35     37.34 o 
   4   6  23       27.60       45.24     29.16 o 
   5   6  23       60.42      119.12     42.10 o 
  -7   7  23        0.33       12.85     43.17 o 
  -6   7  23       16.65       30.47     46.56 o 
  -5   7  23        0.64        8.38     41.59 o 
  -4   7  23      372.20      359.03     69.38 o 
  -3   7  23       14.51       10.03     36.12 o 
  -2   7  23        3.47      -22.15     78.89 o 
  -1   7  23      459.15      480.65     84.27 o 
   0   7  23       39.80        4.32     36.56 o 
   1   7  23        3.53       10.65     37.00 o 
   2   7  23        7.23       42.50     48.45 o 
   3   7  23        8.99      119.61     53.42 o 
   4   7  23       70.41       53.19     44.51 o 
  -6   8  23        1.79       32.47     62.56 o 
  -5   8  23        4.38       46.30     52.35 o 
  -4   8  23       39.25       -6.28     47.38 o 
  -3   8  23       75.84       31.20     50.42 o 
  -2   8  23       77.82       29.89     44.70 o 
  -1   8  23      268.63      174.29     56.56 o 
   0   8  23       16.45       47.74     44.71 o 
   1   8  23      110.09      104.10     49.11 o 
   2   8  23        2.78      -14.18     86.50 o 
 -10   0  24       13.12       79.82     77.59 o 
  -9   0  24      109.64      149.99     83.90 o 
  -8   0  24      406.92      513.81    127.71 o 
  -7   0  24      735.40     1049.91    164.47 o 
  -6   0  24       35.86       87.99     60.51 o 
  -4   0  24      848.28      780.38    102.84 o 
  -3   0  24       78.03       94.67     57.17 o 
  -2   0  24      446.99      429.54     88.36 o 
  -1   0  24        4.62      -44.92     35.64 o 
   0   0  24      271.67      176.35     62.74 o 
   1   0  24      624.98      720.97    118.06 o 
   2   0  24      214.79      136.25     68.68 o 
   3   0  24       21.02       27.10     51.98 o 
   4   0  24      298.30      268.42     86.13 o 
   5   0  24       65.10       44.18     57.17 o 
   6   0  24      629.65      480.03    114.72 o 
   7   0  24        0.44      -16.71     36.01 o 
 -10   1  24      154.00      190.43     67.81 o 
  -9   1  24       12.70       -2.67     43.31 o 
  -8   1  24      102.28      178.31     59.03 o 
  -7   1  24      175.42      210.91     60.58 o 
  -5   1  24      338.71      162.98     66.83 o 
  -4   1  24        0.16       16.87     30.82 o 
  -3   1  24      264.77      205.39     47.68 o 
  -2   1  24     1093.37     1194.09    107.75 o 
  -1   1  24      258.94      211.77     39.27 o 
   0   1  24      249.79      324.96     57.60 o 
   1   1  24        8.59       35.15     31.12 o 
   2   1  24      261.81      320.04     59.56 o 
   3   1  24       12.86       22.14     33.59 o 
   4   1  24      226.95      258.45     54.71 o 
   5   1  24       33.21       83.37     42.55 o 
   6   1  24        8.00       60.16     60.89 o 
   7   1  24      331.06      386.57     73.29 o 
 -10   2  24      186.88      268.73     78.33 o 
  -9   2  24      259.44      366.76     83.62 o 
  -8   2  24       42.65       79.45     56.06 o 
  -6   2  24     1379.08     2064.54    192.68 o 
  -5   2  24        0.93      -31.70     43.07 o 
  -4   2  24      259.44      267.24     53.51 o 
  -3   2  24      308.58      233.37     53.84 o 
  -2   2  24      109.64      123.64     42.63 o 
  -1   2  24      534.08      543.82     88.71 o 
   0   2  24       53.00       39.40     29.66 o 
   1   2  24        1.84        9.67     28.35 o 
   2   2  24      279.54      356.07     62.11 o 
   3   2  24      272.90      389.99     68.85 o 
   4   2  24      284.59      365.25     67.69 o 
   5   2  24       12.24      -39.73     26.48 o 
   6   2  24      170.44      258.30     60.86 o 
 -10   3  24        4.79       66.65     52.80 o 
  -9   3  24      275.10      158.90     87.62 o 
  -7   3  24        3.12       83.16     66.08 o 
  -6   3  24        2.79       -2.49     33.82 o 
  -5   3  24        3.68       33.09     41.77 o 
  -4   3  24      699.63      863.91    122.14 o 
  -3   3  24     2189.26     2219.72    123.98 o 
  -2   3  24        0.02       -6.65     31.98 o 
  -1   3  24       80.18       32.60     73.32 o 
   0   3  24      456.49      516.51     72.58 o 
   1   3  24       43.29       56.10     31.47 o 
   2   3  24      215.20      243.15     43.15 o 
   3   3  24       43.20       22.02     28.80 o 
   4   3  24       82.65       67.20     43.43 o 
   5   3  24      256.11      304.35     62.31 o 
   6   3  24        1.26       30.06     38.95 o 
  -8   4  24        4.37      -34.53     59.77 o 
  -7   4  24       87.34      138.53     93.74 o 
  -6   4  24        5.08       43.90     39.19 o 
  -5   4  24       10.26       23.56     41.02 o 
  -4   4  24       21.42       42.72     40.30 o 
  -3   4  24       96.82      102.75     39.09 o 
  -2   4  24       67.72       64.59     39.21 o 
  -1   4  24       80.93      184.68     51.71 o 
   0   4  24       72.77       62.49     40.24 o 
   1   4  24       45.33       19.91     77.96 o 
   2   4  24       17.67        7.88     27.37 o 
   3   4  24       37.66       40.16     29.42 o 
   4   4  24        0.20       -6.37     43.42 o 
   5   4  24        2.57      -13.74     37.98 o 
  -8   5  24        0.72      103.21     68.31 o 
  -7   5  24       27.93       38.03     45.88 o 
  -6   5  24       14.90       -4.54     52.16 o 
  -5   5  24       20.64       21.06     65.53 o 
  -4   5  24      397.65      366.50     67.32 o 
  -3   5  24      446.08      425.46    102.09 o 
  -2   5  24       42.62       31.32     34.61 o 
  -1   5  24      183.01      155.49     49.37 o 
   0   5  24      227.61      251.32     56.71 o 
   1   5  24       11.17       44.45     39.40 o 
   2   5  24      234.51      177.53     68.68 o 
   3   5  24       10.00       25.86     38.45 o 
   4   5  24       35.28       23.99     30.75 o 
   5   5  24      308.60      319.85     57.85 o 
  -7   6  24        3.14       16.35     46.46 o 
  -6   6  24      293.31      359.94    139.03 o 
  -5   6  24      192.50      101.62     51.60 o 
  -4   6  24       16.31       40.05     36.57 o 
  -3   6  24       67.45      101.85     48.61 o 
  -2   6  24       37.80       38.04     38.52 o 
  -1   6  24      197.18       92.23     49.32 o 
   0   6  24      158.80      132.46     50.74 o 
   1   6  24       47.10       84.20     53.09 o 
   2   6  24       37.43       92.16     50.57 o 
   3   6  24       99.30      104.34     49.50 o 
   4   6  24       36.50       93.43     48.55 o 
  -6   7  24       18.42      -40.44     63.30 o 
  -5   7  24      208.02      251.19     67.33 o 
  -4   7  24       74.35       14.62     61.63 o 
  -3   7  24        1.51      -29.90     38.07 o 
  -2   7  24       15.19        2.14     63.11 o 
  -1   7  24      180.18      214.78     58.91 o 
   0   7  24       14.91       41.19     35.09 o 
   1   7  24        2.84      -72.62    105.44 o 
   2   7  24       94.15       83.81     46.68 o 
  -3   8  24        9.03        8.51     43.80 o 
  -2   8  24      197.52      146.23    192.49 o 
  -1   8  24       54.78       63.88     49.51 o 
  -9   1  25       47.93       10.46     58.28 o 
  -8   1  25       19.21       -8.68     44.61 o 
  -7   1  25        6.57        3.34     67.94 o 
  -6   1  25       82.78      191.20     90.59 o 
  -5   1  25      234.32      259.51     73.88 o 
  -4   1  25      432.75      350.70     72.39 o 
  -3   1  25      186.16      193.44     47.38 o 
  -2   1  25      157.99      108.58     37.03 o 
  -1   1  25       50.28       46.19     44.36 o 
   0   1  25        0.92       32.77     31.37 o 
   1   1  25       28.29       66.45     39.41 o 
   2   1  25       20.98       13.82     31.71 o 
   3   1  25      114.99       98.20     40.40 o 
   4   1  25      171.98      224.05     53.63 o 
   5   1  25       73.77       56.02     45.48 o 
  -9   2  25       87.42      123.66     62.85 o 
  -6   2  25       70.17       21.16     52.35 o 
  -5   2  25       82.27       63.73     40.81 o 
  -4   2  25        9.72       50.78     35.60 o 
  -3   2  25       31.62        1.13     31.89 o 
  -2   2  25      117.09       64.88     38.40 o 
  -1   2  25      152.98      182.21     49.19 o 
   0   2  25      334.11      319.02     48.71 o 
   1   2  25      101.08       97.11     38.05 o 
   2   2  25        6.29       19.44     68.68 o 
   3   2  25       42.18       90.20     59.40 o 
   4   2  25       22.36       23.66     39.07 o 
   5   2  25       95.51      108.81     48.31 o 
  -6   3  25      202.99      108.20     48.54 o 
  -5   3  25       57.93       27.79     39.06 o 
  -4   3  25       32.27       24.13     59.40 o 
  -3   3  25        0.78       47.17     58.84 o 
  -2   3  25       30.12        3.52     33.82 o 
  -1   3  25      322.65      354.53     63.06 o 
   0   3  25       93.67       74.11     43.99 o 
   1   3  25     1267.74     1244.49     84.54 o 
   2   3  25       10.57       42.31     35.62 o 
   3   3  25       28.39       38.24     35.57 o 
   4   3  25      222.14      314.74     62.34 o 
   5   3  25       27.98      -40.72     27.15 o 
  -8   4  25       11.17       60.89     72.39 o 
  -7   4  25      721.64     1178.19    160.75 o 
  -6   4  25      195.08      192.44     55.84 o 
  -5   4  25      143.85      210.81     60.14 o 
  -4   4  25       81.77       71.34     43.27 o 
  -3   4  25       27.99       68.30     40.82 o 
  -2   4  25      446.10      594.14     96.15 o 
  -1   4  25       44.66       53.76     41.44 o 
   0   4  25       74.64       57.86     43.77 o 
   1   4  25      338.66      388.04    124.18 o 
   2   4  25      637.09      586.24     81.49 o 
   3   4  25      268.40      244.04     48.86 o 
   4   4  25        1.64      -20.49     27.65 o 
  -7   5  25       30.44       13.89     49.60 o 
  -6   5  25        9.22       23.97     47.52 o 
  -5   5  25       90.00       78.79     49.28 o 
  -4   5  25      125.35      270.18     66.73 o 
  -3   5  25       21.02       62.37     68.68 o 
  -2   5  25        9.41       52.45     34.40 o 
  -1   5  25      247.86      376.75    155.74 o 
   0   5  25       59.42      183.20     50.54 o 
   1   5  25      561.30      459.81     75.94 o 
   2   5  25       66.82      130.47     48.61 o 
   3   5  25        1.35      -19.81     30.34 o 
  -6   6  25       83.29      140.69     58.41 o 
  -5   6  25      119.61      141.07    126.04 o 
  -4   6  25        0.80        8.41     40.30 o 
  -3   6  25       81.18       92.06     45.52 o 
  -2   6  25       15.88       -4.51     42.59 o 
  -1   6  25       57.81       47.20     36.71 o 
   0   6  25      120.07       77.76     46.68 o 
   1   6  25        2.61      -15.28     62.00 o 
   2   6  25       19.37       20.36     33.70 o 
  -3   7  25      521.19      557.99     88.35 o 
  -2   7  25      104.27       80.42     53.56 o 
  -1   7  25        0.20      -20.18     32.78 o 
  -8   0  26       17.85       56.80     76.48 o 
  -2   0  26      206.67      164.09     69.42 o 
  -1   0  26     1460.64     1795.38    170.03 o 
   0   0  26        5.49       -3.71     46.78 o 
   1   0  26      155.55      178.94     76.48 o 
   2   0  26      829.25      913.66    141.08 o 
   3   0  26        7.77       33.41     49.01 o 
   4   0  26       23.70      -17.08     40.47 o 
  -8   1  26        4.66       41.58     76.85 o 
  -7   1  26      224.00      263.22    100.98 o 
  -6   1  26        4.26       23.02     46.41 o 
  -5   1  26        0.54       14.85     44.92 o 
  -4   1  26      151.56      101.00     43.45 o 
  -3   1  26      275.19      135.14     63.86 o 
  -2   1  26      348.54      455.53     99.87 o 
  -1   1  26      160.13      269.19    144.79 o 
   0   1  26      385.70      470.05     73.73 o 
   1   1  26      322.30      309.25     66.08 o 
   2   1  26       79.65       25.65     39.09 o 
   3   1  26       77.42       79.26     40.95 o 
   4   1  26       27.47       28.12     33.99 o 
  -8   2  26      305.80      625.56    167.81 o 
  -6   2  26      117.59      105.81     63.11 o 
  -5   2  26       66.12      102.70     42.75 o 
  -4   2  26      180.31      213.73     53.80 o 
  -3   2  26      631.95      586.12     78.15 o 
  -2   2  26     1060.68     1088.90     96.73 o 
  -1   2  26        1.36      -50.12     33.41 o 
   0   2  26      406.18      352.45     85.95 o 
   1   2  26      242.36      203.76     53.36 o 
   2   2  26       62.83       34.59     38.00 o 
   3   2  26        7.30       17.37     34.20 o 
   4   2  26       40.34       88.50     42.86 o 
  -7   3  26        3.06      -53.83     48.63 o 
  -6   3  26      137.64       71.47     47.99 o 
  -5   3  26      199.47      229.26     60.62 o 
  -4   3  26       11.98       18.93     47.15 o 
  -3   3  26       34.75       46.13     39.37 o 
  -2   3  26      121.92      106.15     42.53 o 
  -1   3  26        5.93      -48.22     32.27 o 
   0   3  26       64.59       98.53     46.59 o 
   1   3  26       39.26      -26.54     29.39 o 
   2   3  26        8.62       -8.35     37.68 o 
   3   3  26       85.48       77.66     41.49 o 
  -7   4  26        2.76      -12.07     46.36 o 
  -6   4  26       16.31       76.67     49.51 o 
  -5   4  26       16.71       48.96     42.32 o 
  -4   4  26       10.28      -21.71     36.44 o 
  -3   4  26        1.77      -20.08     32.02 o 
  -2   4  26        2.57      -19.22     32.19 o 
  -1   4  26        0.04      -18.52     48.45 o 
   0   4  26       36.59      -10.95     34.29 o 
   1   4  26       34.90      108.26     45.68 o 
   2   4  26       10.25       32.15     41.39 o 
   3   4  26       25.20       -7.39     49.26 o 
  -6   5  26        8.28       34.60     51.58 o 
  -5   5  26      604.53      615.07    155.74 o 
  -4   5  26       55.65       10.40     42.37 o 
  -3   5  26        3.62       14.48     68.31 o 
  -2   5  26       90.93      112.47     44.41 o 
  -1   5  26       22.69       53.69     42.89 o 
   0   5  26      185.33      270.90     61.52 o 
   1   5  26       11.06       35.81     43.29 o 
  -3   6  26      143.33      124.71     48.33 o 
  -2   6  26      114.96      203.08     93.56 o 
  -1   6  26        0.53      -11.23     36.30 o 
  -6   1  27       29.14       31.19     62.74 o 
  -3   1  27       11.27      -37.50     43.44 o 
  -2   1  27       65.69       93.56     55.69 o 
  -1   1  27        5.14        9.65     48.26 o 
   0   1  27      268.55      302.61     63.53 o 
   1   1  27       37.53       51.47     41.69 o 
   2   1  27       19.33        6.24     35.89 o 
   3   1  27       66.83       71.91     35.76 o 
  -7   2  27       33.54       78.33     63.48 o 
  -6   2  27       86.66       90.96     67.20 o 
  -5   2  27       61.56       86.13     59.40 o 
  -4   2  27        3.85       19.55     35.47 o 
  -3   2  27       73.04       -7.94     38.57 o 
  -2   2  27       43.93      130.68     65.71 o 
  -1   2  27        3.86       13.74     51.98 o 
   0   2  27        4.59       46.04     53.09 o 
   1   2  27      137.18      258.43     98.75 o 
   2   2  27       25.22       40.06     59.96 o 
  -6   3  27      284.52      451.44    107.29 o 
  -5   3  27       28.03      -45.66     38.11 o 
  -4   3  27       20.08       50.86     58.66 o 
  -3   3  27      106.55      122.05     49.01 o 
  -2   3  27       10.73       16.04     33.98 o 
  -1   3  27      186.89      128.71     91.51 o 
   0   3  27       89.10      183.77     69.05 o 
   1   3  27      201.39      220.90     80.56 o 
   2   3  27       60.15        9.66     95.23 o 
  -5   4  27       27.01       62.79    115.46 o 
  -4   4  27      221.98      273.00     99.68 o 
  -3   4  27      139.25      152.93     50.75 o 
  -2   4  27       20.19      -11.61     40.48 o 
  -1   4  27      144.52      184.13     54.07 o 
   0   4  27      245.04      164.45    106.55 o 
  -1   0  28       23.85       75.36     59.03 o 
   0   0  28      373.00      491.54    108.78 o 
   1   0  28       34.15      -23.76     55.32 o 
  -3   1  28       15.17       -4.08     48.63 o 
  -2   1  28       99.12      129.20     61.63 o 
  -1   1  28      286.40      246.51     76.48 o 
   0   1  28        1.31      -28.39     29.79 o 
  -4   2  28       82.97       57.54     54.95 o 
  -3   2  28        1.67       -8.54     49.75 o 
  -2   2  28        3.65       72.39     56.06 o 
  -1   2  28        2.20       -0.37     47.15 o 
   0   2  28       10.64      -60.14     40.10 o 
                                                 
